# Supplementary material for: Host circadian behaviors exert only weak selective pressure on the gut microbiome under stable conditions but are critical for recovery from antibiotic treatment
Source: PLoS Biol. 2022 Nov 9;20(11):e3001865. doi: 10.1371/journal.pbio.3001865 (PMC9645659; doi:10.1371/journal.pbio.3001865)
Supplement: S1 Data File — (XLSX) [file pbio.3001865.s017.xlsx]

## Sheet: Metadata with samples descripti
Unique sample name	Mouse strain	Condition	Date	Cage	Individual Mouse Barcode	Day in experiment
3472-CZ-51	WT	T	01.31.19	1	WT(T)1	-14
3472-CZ-52	WT	T	01.31.19	1	WT(T)2	-14
3472-CZ-53	WT	T	01.31.19	1	WT(T)3	-14
3472-CZ-54	WT	T	01.31.19	1	WT(T)4	-14
3472-CZ-55	WT	T	01.31.19	16	WT(T)5	-14
3472-CZ-56	WT	UT	01.31.19	2	WT(UT)6	-14
3472-CZ-57	WT	UT	01.31.19	2	WT(UT)7	-14
3472-CZ-58	WT	UT	01.31.19	2	WT(UT)8	-14
3472-CZ-59	WT	T	01.31.19	3	WT(T)9	-14
3472-CZ-60	WT	T	01.31.19	3	WT(T)10	-14
3472-CZ-61	WT	T	01.31.19	3	WT(T)11	-14
3472-CZ-62	WT	T	01.31.19	3	WT(T)12	-14
3472-CZ-63	WT	T	01.31.19	17	WT(T)13	-14
3472-CZ-64	WT	UT	01.31.19	4	WT(UT)14	-14
3472-CZ-65	WT	UT	01.31.19	4	WT(UT)15	-14
3472-CZ-66	WT	UT	01.31.19	4	WT(UT)16	-14
3472-CZ-67	WT	UT	01.31.19	4	WT(UT)17	-14
3472-CZ-68	WT	UT	01.31.19	18	WT(UT)18	-14
3472-CZ-69	WT	UT	01.31.19	5	WT(UT)19	-14
3472-CZ-70	WT	UT	01.31.19	5	WT(UT)20	-14
3472-CZ-71	WT	UT	01.31.19	5	WT(UT)21	-14
3472-CZ-72	WT	T	01.31.19	6	WT(T)22	-14
3472-CZ-73	Per 1/2-dko	T	01.31.19	7	Per 1/2-dko(T)1	-14
3472-CZ-74	Per 1/2-dko	T	01.31.19	7	Per 1/2-dko(T)2	-14
3472-CZ-75	Per 1/2-dko	T	01.31.19	7	Per 1/2-dko(T)3	-14
3472-CZ-76	Per 1/2-dko	T	01.31.19	7	Per 1/2-dko(T)4	-14
3472-CZ-77	Per 1/2-dko	UT	01.31.19	8	Per 1/2-dko(UT)5	-14
3472-CZ-78	Per 1/2-dko	UT	01.31.19	8	Per 1/2-dko(UT)6	-14
3472-CZ-79	Per 1/2-dko	UT	01.31.19	8	Per 1/2-dko(UT)7	-14
3472-CZ-80	Per 1/2-dko	UT	01.31.19	8	Per 1/2-dko(UT)8	-14
3472-CZ-81	Per 1/2-dko	UT	01.31.19	19	Per 1/2-dko(UT)9	-14
3472-CZ-82	Per 1/2-dko	T	01.31.19	9	Per 1/2-dko(T)10	-14
3472-CZ-83	Per 1/2-dko	T	01.31.19	9	Per 1/2-dko(T)11	-14
3472-CZ-84	Per 1/2-dko	T	01.31.19	9	Per 1/2-dko(T)12	-14
3472-CZ-85	Per 1/2-dko	T	01.31.19	9	Per 1/2-dko(T)13	-14
3472-CZ-86	Per 1/2-dko	UT	01.31.19	10	Per 1/2-dko(UT)14	-14
3472-CZ-87	Per 1/2-dko	UT	01.31.19	10	Per 1/2-dko(UT)15	-14
3472-CZ-88	Per 1/2-dko	UT	01.31.19	10	Per 1/2-dko(UT)16	-14
3472-CZ-89	Per 1/2-dko	T	01.31.19	11	Per 1/2-dko(T)17	-14
3472-CZ-90	Per 1/2-dko	T	01.31.19	11	Per 1/2-dko(T)18	-14
3472-CZ-91	Per 1/2-dko	T	01.31.19	11	Per 1/2-dko(T)19	-14
3472-CZ-92	Per 1/2-dko	T	01.31.19	11	Per 1/2-dko(T)20	-14
3472-CZ-93	Per 1/2-dko	T	01.31.19	20	Per 1/2-dko(T)21	-14
3472-CZ-94	Per 1/2-dko	UT	01.31.19	12	Per 1/2-dko(UT)22	-14
3472-CZ-95	Per 1/2-dko	UT	01.31.19	12	Per 1/2-dko(UT)23	-14
3472-CZ-96	Per 1/2-dko	UT	01.31.19	13	Per 1/2-dko(UT)24	-14
3472-CZ-97	Per 1/2-dko	UT	01.31.19	13	Per 1/2-dko(UT)25	-14
3472-CZ-98	Per 1/2-dko	UT	01.31.19	14	Per 1/2-dko(UT)26	-14
3472-CZ-99	Per 1/2-dko	UT	01.31.19	15	Per 1/2-dko(UT)27	-14
3472-CZ-100	Per 1/2-dko	UT	01.31.19	15	Per 1/2-dko(UT)28	-14
3472-CZ-101	WT	T	02.14.19	1	WT(T)1	0
3472-CZ-102	WT	T	02.14.19	1	WT(T)2	0
3472-CZ-103	WT	T	02.14.19	1	WT(T)3	0
3472-CZ-104	WT	T	02.14.19	1	WT(T)4	0
3472-CZ-105	WT	T	02.14.19	16	WT(T)5	0
3472-CZ-106	WT	UT	02.14.19	2	WT(UT)6	0
3472-CZ-107	WT	UT	02.14.19	2	WT(UT)7	0
3472-CZ-108	WT	UT	02.14.19	2	WT(UT)8	0
3472-CZ-109	WT	T	02.14.19	3	WT(T)9	0
3472-CZ-110	WT	T	02.14.19	3	WT(T)10	0
3472-CZ-111	WT	T	02.14.19	3	WT(T)11	0
3472-CZ-112	WT	T	02.14.19	3	WT(T)12	0
3472-CZ-113	WT	T	02.14.19	17	WT(T)13	0
3472-CZ-114	WT	UT	02.14.19	4	WT(UT)14	0
3472-CZ-115	WT	UT	02.14.19	4	WT(UT)15	0
3472-CZ-116	WT	UT	02.14.19	4	WT(UT)16	0
3472-CZ-117	WT	UT	02.14.19	4	WT(UT)17	0
3472-CZ-118	WT	UT	02.14.19	18	WT(UT)18	0
3472-CZ-119	WT	UT	02.14.19	5	WT(UT)19	0
3472-CZ-120	WT	UT	02.14.19	5	WT(UT)20	0
3472-CZ-121	WT	UT	02.14.19	5	WT(UT)21	0
3472-CZ-122	WT	T	02.14.19	6	WT(T)22	0
3472-CZ-123	Per 1/2-dko	T	02.14.19	7	Per 1/2-dko(T)1	0
3472-CZ-124	Per 1/2-dko	T	02.14.19	7	Per 1/2-dko(T)2	0
3472-CZ-125	Per 1/2-dko	T	02.14.19	7	Per 1/2-dko(T)3	0
3472-CZ-126	Per 1/2-dko	T	02.14.19	7	Per 1/2-dko(T)4	0
3472-CZ-127	Per 1/2-dko	UT	02.14.19	8	Per 1/2-dko(UT)5	0
3472-CZ-128	Per 1/2-dko	UT	02.14.19	8	Per 1/2-dko(UT)6	0
3472-CZ-129	Per 1/2-dko	UT	02.14.19	8	Per 1/2-dko(UT)7	0
3472-CZ-130	Per 1/2-dko	UT	02.14.19	8	Per 1/2-dko(UT)8	0
3472-CZ-131	Per 1/2-dko	UT	02.14.19	19	Per 1/2-dko(UT)9	0
3472-CZ-132	Per 1/2-dko	T	02.14.19	9	Per 1/2-dko(T)10	0
3472-CZ-133	Per 1/2-dko	T	02.14.19	9	Per 1/2-dko(T)11	0
3472-CZ-134	Per 1/2-dko	T	02.14.19	9	Per 1/2-dko(T)12	0
3472-CZ-135	Per 1/2-dko	T	02.14.19	9	Per 1/2-dko(T)13	0
3472-CZ-136	Per 1/2-dko	UT	02.14.19	10	Per 1/2-dko(UT)14	0
3472-CZ-137	Per 1/2-dko	UT	02.14.19	10	Per 1/2-dko(UT)15	0
3472-CZ-138	Per 1/2-dko	UT	02.14.19	10	Per 1/2-dko(UT)16	0
3472-CZ-139	Per 1/2-dko	T	02.14.19	11	Per 1/2-dko(T)17	0
3472-CZ-140	Per 1/2-dko	T	02.14.19	11	Per 1/2-dko(T)18	0
3472-CZ-141	Per 1/2-dko	T	02.14.19	11	Per 1/2-dko(T)19	0
3472-CZ-142	Per 1/2-dko	T	02.14.19	11	Per 1/2-dko(T)20	0
3472-CZ-143	Per 1/2-dko	T	02.14.19	20	Per 1/2-dko(T)21	0
3472-CZ-144	Per 1/2-dko	UT	02.14.19	12	Per 1/2-dko(UT)22	0
3472-CZ-145	Per 1/2-dko	UT	02.14.19	12	Per 1/2-dko(UT)23	0
3472-CZ-146	Per 1/2-dko	UT	02.14.19	13	Per 1/2-dko(UT)24	0
3472-CZ-147	Per 1/2-dko	UT	02.14.19	13	Per 1/2-dko(UT)25	0
3472-CZ-148	Per 1/2-dko	UT	02.14.19	14	Per 1/2-dko(UT)26	0
3472-CZ-149	Per 1/2-dko	UT	02.14.19	15	Per 1/2-dko(UT)27	0
3472-CZ-150	Per 1/2-dko	UT	02.14.19	15	Per 1/2-dko(UT)28	0
3472-CZ-151	WT	T	02.21.19	1	WT(T)1	7
3472-CZ-152	WT	T	02.21.19	1	WT(T)2	7
3472-CZ-153	WT	T	02.21.19	1	WT(T)3	7
3472-CZ-154	WT	T	02.21.19	1	WT(T)4	7
3472-CZ-155	WT	T	02.21.19	16	WT(T)5	7
3472-CZ-156	WT	UT	02.21.19	2	WT(UT)6	7
3472-CZ-157	WT	UT	02.21.19	2	WT(UT)7	7
3472-CZ-158	WT	UT	02.21.19	2	WT(UT)8	7
3472-CZ-159	WT	T	02.21.19	3	WT(T)9	7
3472-CZ-160	WT	T	02.21.19	3	WT(T)10	7
3472-CZ-161	WT	T	02.21.19	3	WT(T)11	7
3472-CZ-162	WT	T	02.21.19	3	WT(T)12	7
3472-CZ-163	WT	T	02.21.19	17	WT(T)13	7
3472-CZ-164	WT	UT	02.21.19	4	WT(UT)14	7
3472-CZ-165	WT	UT	02.21.19	4	WT(UT)15	7
3472-CZ-166	WT	UT	02.21.19	4	WT(UT)16	7
3472-CZ-167	WT	UT	02.21.19	4	WT(UT)17	7
3472-CZ-168	WT	UT	02.21.19	18	WT(UT)18	7
3472-CZ-169	WT	UT	02.21.19	5	WT(UT)19	7
3472-CZ-170	WT	UT	02.21.19	5	WT(UT)20	7
3472-CZ-171	WT	UT	02.21.19	5	WT(UT)21	7
3472-CZ-172	WT	T	02.21.19	6	WT(T)22	7
3472-CZ-173	Per 1/2-dko	T	02.21.19	7	Per 1/2-dko(T)1	7
3472-CZ-174	Per 1/2-dko	T	02.21.19	7	Per 1/2-dko(T)2	7
3472-CZ-175	Per 1/2-dko	T	02.21.19	7	Per 1/2-dko(T)3	7
3472-CZ-176	Per 1/2-dko	T	02.21.19	7	Per 1/2-dko(T)4	7
3472-CZ-177	Per 1/2-dko	UT	02.21.19	8	Per 1/2-dko(UT)5	7
3472-CZ-178	Per 1/2-dko	UT	02.21.19	8	Per 1/2-dko(UT)6	7
3472-CZ-179	Per 1/2-dko	UT	02.21.19	8	Per 1/2-dko(UT)7	7
3472-CZ-180	Per 1/2-dko	UT	02.21.19	8	Per 1/2-dko(UT)8	7
3472-CZ-181	Per 1/2-dko	UT	02.21.19	19	Per 1/2-dko(UT)9	7
3472-CZ-182	Per 1/2-dko	T	02.21.19	9	Per 1/2-dko(T)10	7
3472-CZ-183	Per 1/2-dko	T	02.21.19	9	Per 1/2-dko(T)11	7
3472-CZ-184	Per 1/2-dko	T	02.21.19	9	Per 1/2-dko(T)12	7
3472-CZ-185	Per 1/2-dko	T	02.21.19	9	Per 1/2-dko(T)13	7
3472-CZ-186	Per 1/2-dko	UT	02.21.19	10	Per 1/2-dko(UT)14	7
3472-CZ-187	Per 1/2-dko	UT	02.21.19	10	Per 1/2-dko(UT)15	7
3472-CZ-188	Per 1/2-dko	UT	02.21.19	10	Per 1/2-dko(UT)16	7
3472-CZ-189	Per 1/2-dko	T	02.21.19	11	Per 1/2-dko(T)17	7
3472-CZ-190	Per 1/2-dko	T	02.21.19	11	Per 1/2-dko(T)18	7
3472-CZ-191	Per 1/2-dko	T	02.21.19	11	Per 1/2-dko(T)19	7
3472-CZ-192	Per 1/2-dko	T	02.21.19	11	Per 1/2-dko(T)20	7
3472-CZ-193	Per 1/2-dko	T	02.21.19	20	Per 1/2-dko(T)21	7
3472-CZ-194	Per 1/2-dko	UT	02.21.19	12	Per 1/2-dko(UT)22	7
3472-CZ-195	Per 1/2-dko	UT	02.21.19	12	Per 1/2-dko(UT)23	7
3472-CZ-196	Per 1/2-dko	UT	02.21.19	13	Per 1/2-dko(UT)24	7
3472-CZ-197	Per 1/2-dko	UT	02.21.19	13	Per 1/2-dko(UT)25	7
3472-CZ-198	Per 1/2-dko	UT	02.21.19	14	Per 1/2-dko(UT)26	7
3472-CZ-199	Per 1/2-dko	UT	02.21.19	15	Per 1/2-dko(UT)27	7
3472-CZ-200	Per 1/2-dko	UT	02.21.19	15	Per 1/2-dko(UT)28	7
3472-CZ-201	WT	T	02.28.19	1	WT(T)1	14
3472-CZ-202	WT	T	02.28.19	1	WT(T)2	14
3472-CZ-203	WT	T	02.28.19	1	WT(T)3	14
3472-CZ-204	WT	T	02.28.19	1	WT(T)4	14
3472-CZ-205	WT	T	02.28.19	16	WT(T)5	14
3472-CZ-206	WT	UT	02.28.19	2	WT(UT)6	14
3472-CZ-207	WT	UT	02.28.19	2	WT(UT)7	14
3472-CZ-208	WT	UT	02.28.19	2	WT(UT)8	14
3472-CZ-209	WT	T	02.28.19	3	WT(T)9	14
3472-CZ-210	WT	T	02.28.19	3	WT(T)10	14
3472-CZ-211	WT	T	02.28.19	3	WT(T)11	14
3472-CZ-212	WT	T	02.28.19	3	WT(T)12	14
3472-CZ-213	WT	T	02.28.19	17	WT(T)13	14
3472-CZ-214	WT	UT	02.28.19	4	WT(UT)14	14
3472-CZ-215	WT	UT	02.28.19	4	WT(UT)15	14
3472-CZ-216	WT	UT	02.28.19	4	WT(UT)16	14
3472-CZ-217	WT	UT	02.28.19	4	WT(UT)17	14
3472-CZ-218	WT	UT	02.28.19	18	WT(UT)18	14
3472-CZ-219	WT	UT	02.28.19	5	WT(UT)19	14
3472-CZ-220	WT	UT	02.28.19	5	WT(UT)20	14
3472-CZ-221	WT	UT	02.28.19	5	WT(UT)21	14
3472-CZ-222	WT	T	02.28.19	6	WT(T)22	14
3472-CZ-223	Per 1/2-dko	T	02.28.19	7	Per 1/2-dko(T)1	14
3472-CZ-224	Per 1/2-dko	T	02.28.19	7	Per 1/2-dko(T)2	14
3472-CZ-225	Per 1/2-dko	T	02.28.19	7	Per 1/2-dko(T)3	14
3472-CZ-226	Per 1/2-dko	T	02.28.19	7	Per 1/2-dko(T)4	14
3472-CZ-227	Per 1/2-dko	UT	02.28.19	8	Per 1/2-dko(UT)5	14
3472-CZ-228	Per 1/2-dko	UT	02.28.19	8	Per 1/2-dko(UT)6	14
3472-CZ-229	Per 1/2-dko	UT	02.28.19	8	Per 1/2-dko(UT)7	14
3472-CZ-230	Per 1/2-dko	UT	02.28.19	8	Per 1/2-dko(UT)8	14
3472-CZ-231	Per 1/2-dko	UT	02.28.19	19	Per 1/2-dko(UT)9	14
3472-CZ-232	Per 1/2-dko	T	02.28.19	9	Per 1/2-dko(T)10	14
3472-CZ-233	Per 1/2-dko	T	02.28.19	9	Per 1/2-dko(T)11	14
3472-CZ-234	Per 1/2-dko	T	02.28.19	9	Per 1/2-dko(T)12	14
3472-CZ-235	Per 1/2-dko	T	02.28.19	9	Per 1/2-dko(T)13	14
3472-CZ-236	Per 1/2-dko	UT	02.28.19	10	Per 1/2-dko(UT)14	14
3472-CZ-237	Per 1/2-dko	UT	02.28.19	10	Per 1/2-dko(UT)15	14
3472-CZ-238	Per 1/2-dko	UT	02.28.19	10	Per 1/2-dko(UT)16	14
3472-CZ-239	Per 1/2-dko	T	02.28.19	11	Per 1/2-dko(T)17	14
3472-CZ-240	Per 1/2-dko	T	02.28.19	11	Per 1/2-dko(T)18	14
3472-CZ-241	Per 1/2-dko	T	02.28.19	11	Per 1/2-dko(T)19	14
3472-CZ-242	Per 1/2-dko	T	02.28.19	11	Per 1/2-dko(T)20	14
3472-CZ-243	Per 1/2-dko	T	02.28.19	20	Per 1/2-dko(T)21	14
3472-CZ-244	Per 1/2-dko	UT	02.28.19	12	Per 1/2-dko(UT)22	14
3472-CZ-245	Per 1/2-dko	UT	02.28.19	12	Per 1/2-dko(UT)23	14
3472-CZ-246	Per 1/2-dko	UT	02.28.19	13	Per 1/2-dko(UT)24	14
3472-CZ-247	Per 1/2-dko	UT	02.28.19	13	Per 1/2-dko(UT)25	14
3472-CZ-248	Per 1/2-dko	UT	02.28.19	14	Per 1/2-dko(UT)26	14
3472-CZ-249	Per 1/2-dko	UT	02.28.19	15	Per 1/2-dko(UT)27	14
3472-CZ-250	Per 1/2-dko	UT	02.28.19	15	Per 1/2-dko(UT)28	14
3472-CZ-251	WT	T	03.28.19	1	WT(T)1	42
3472-CZ-252	WT	T	03.28.19	1	WT(T)2	42
3472-CZ-253	WT	T	03.28.19	1	WT(T)3	42
3472-CZ-254	WT	T	03.28.19	1	WT(T)4	42
3472-CZ-255	WT	T	03.28.19	16	WT(T)5	42
3472-CZ-256	WT	UT	03.28.19	2	WT(UT)6	42
3472-CZ-257	WT	UT	03.28.19	2	WT(UT)7	42
3472-CZ-258	WT	UT	03.28.19	2	WT(UT)8	42
3472-CZ-259	WT	T	03.28.19	3	WT(T)9	42
3472-CZ-260	WT	T	03.28.19	3	WT(T)10	42
3472-CZ-261	WT	T	03.28.19	3	WT(T)11	42
3472-CZ-262	WT	T	03.28.19	3	WT(T)12	42
3472-CZ-263	WT	T	03.28.19	17	WT(T)13	42
3472-CZ-264	WT	UT	03.28.19	4	WT(UT)14	42
3472-CZ-265	WT	UT	03.28.19	4	WT(UT)15	42
3472-CZ-266	WT	UT	03.28.19	4	WT(UT)16	42
3472-CZ-267	WT	UT	03.28.19	4	WT(UT)17	42
3472-CZ-268	WT	UT	03.28.19	18	WT(UT)18	42
3472-CZ-269	WT	UT	03.28.19	5	WT(UT)19	42
3472-CZ-270	WT	UT	03.28.19	5	WT(UT)20	42
3472-CZ-271	WT	UT	03.28.19	5	WT(UT)21	42
3472-CZ-272	WT	T	03.28.19	6	WT(T)22	42
3472-CZ-273	Per 1/2-dko	T	03.28.19	7	Per 1/2-dko(T)1	42
3472-CZ-274	Per 1/2-dko	T	03.28.19	7	Per 1/2-dko(T)2	42
3472-CZ-275	Per 1/2-dko	T	03.28.19	7	Per 1/2-dko(T)3	42
3472-CZ-276	Per 1/2-dko	T	03.28.19	7	Per 1/2-dko(T)4	42
3472-CZ-277	Per 1/2-dko	UT	03.28.19	8	Per 1/2-dko(UT)5	42
3472-CZ-278	Per 1/2-dko	UT	03.28.19	8	Per 1/2-dko(UT)6	42
3472-CZ-279	Per 1/2-dko	UT	03.28.19	8	Per 1/2-dko(UT)7	42
3472-CZ-280	Per 1/2-dko	UT	03.28.19	8	Per 1/2-dko(UT)8	42
3472-CZ-281	Per 1/2-dko	UT	03.28.19	19	Per 1/2-dko(UT)9	42
3472-CZ-282	Per 1/2-dko	T	03.28.19	9	Per 1/2-dko(T)10	42
3472-CZ-283	Per 1/2-dko	T	03.28.19	9	Per 1/2-dko(T)11	42
3472-CZ-284	Per 1/2-dko	T	03.28.19	9	Per 1/2-dko(T)12	42
3472-CZ-285	Per 1/2-dko	T	03.28.19	9	Per 1/2-dko(T)13	42
3472-CZ-286	Per 1/2-dko	UT	03.28.19	10	Per 1/2-dko(UT)14	42
3472-CZ-287	Per 1/2-dko	UT	03.28.19	10	Per 1/2-dko(UT)15	42
3472-CZ-288	Per 1/2-dko	UT	03.28.19	10	Per 1/2-dko(UT)16	42
3472-CZ-289	Per 1/2-dko	T	03.28.19	11	Per 1/2-dko(T)17	42
3472-CZ-290	Per 1/2-dko	T	03.28.19	11	Per 1/2-dko(T)18	42
3472-CZ-291	Per 1/2-dko	T	03.28.19	11	Per 1/2-dko(T)19	42
3472-CZ-292	Per 1/2-dko	T	03.28.19	11	Per 1/2-dko(T)20	42
3472-CZ-293	Per 1/2-dko	T	03.28.19	20	Per 1/2-dko(T)21	42
3472-CZ-294	Per 1/2-dko	UT	03.28.19	12	Per 1/2-dko(UT)22	42
3472-CZ-295	Per 1/2-dko	UT	03.28.19	12	Per 1/2-dko(UT)23	42
3472-CZ-296	Per 1/2-dko	UT	03.28.19	13	Per 1/2-dko(UT)24	42
3472-CZ-297	Per 1/2-dko	UT	03.28.19	13	Per 1/2-dko(UT)25	42
3472-CZ-298	Per 1/2-dko	UT	03.28.19	14	Per 1/2-dko(UT)26	42
3472-CZ-299	Per 1/2-dko	UT	03.28.19	15	Per 1/2-dko(UT)27	42
3472-CZ-300	Per 1/2-dko	UT	03.28.19	15	Per 1/2-dko(UT)28	42
3472-CZ-301	WT	T	04.25.19	1	WT(T)1	70
3472-CZ-302	WT	T	04.25.19	1	WT(T)2	70
3472-CZ-303	WT	T	04.25.19	1	WT(T)3	70
3472-CZ-304	WT	T	04.25.19	1	WT(T)4	70
3472-CZ-305	WT	T	04.25.19	16	WT(T)5	70
3472-CZ-306	WT	UT	04.25.19	2	WT(UT)6	70
3472-CZ-307	WT	UT	04.25.19	2	WT(UT)7	70
3472-CZ-308	WT	UT	04.25.19	2	WT(UT)8	70
3472-CZ-309	WT	T	04.25.19	3	WT(T)9	70
3472-CZ-310	WT	T	04.25.19	3	WT(T)10	70
3472-CZ-311	WT	T	04.25.19	3	WT(T)11	70
3472-CZ-312	WT	T	04.25.19	3	WT(T)12	70
3472-CZ-313	WT	T	04.25.19	17	WT(T)13	70
3472-CZ-314	WT	UT	04.25.19	4	WT(UT)14	70
3472-CZ-315	WT	UT	04.25.19	4	WT(UT)15	70
3472-CZ-316	WT	UT	04.25.19	4	WT(UT)16	70
3472-CZ-317	WT	UT	04.25.19	4	WT(UT)17	70
3472-CZ-318	WT	UT	04.25.19	18	WT(UT)18	70
3472-CZ-319	WT	UT	04.25.19	5	WT(UT)19	70
3472-CZ-320	WT	UT	04.25.19	5	WT(UT)20	70
3472-CZ-321	WT	UT	04.25.19	5	WT(UT)21	70
3472-CZ-322	WT	T	04.25.19	6	WT(T)22	70
3472-CZ-323	Per 1/2-dko	T	04.25.19	7	Per 1/2-dko(T)1	70
3472-CZ-324	Per 1/2-dko	T	04.25.19	7	Per 1/2-dko(T)2	70
3472-CZ-325	Per 1/2-dko	T	04.25.19	7	Per 1/2-dko(T)3	70
3472-CZ-326	Per 1/2-dko	T	04.25.19	7	Per 1/2-dko(T)4	70
3472-CZ-327	Per 1/2-dko	UT	04.25.19	8	Per 1/2-dko(UT)5	70
3472-CZ-328	Per 1/2-dko	UT	04.25.19	8	Per 1/2-dko(UT)6	70
3472-CZ-329	Per 1/2-dko	UT	04.25.19	8	Per 1/2-dko(UT)7	70
3472-CZ-330	Per 1/2-dko	UT	04.25.19	8	Per 1/2-dko(UT)8	70
3472-CZ-331	Per 1/2-dko	UT	04.25.19	19	Per 1/2-dko(UT)9	70
3472-CZ-332	Per 1/2-dko	T	04.25.19	9	Per 1/2-dko(T)10	70
3472-CZ-333	Per 1/2-dko	T	04.25.19	9	Per 1/2-dko(T)11	70
3472-CZ-334	Per 1/2-dko	T	04.25.19	9	Per 1/2-dko(T)12	70
3472-CZ-335	Per 1/2-dko	T	04.25.19	9	Per 1/2-dko(T)13	70
3472-CZ-336	Per 1/2-dko	UT	04.25.19	10	Per 1/2-dko(UT)14	70
3472-CZ-337	Per 1/2-dko	UT	04.25.19	10	Per 1/2-dko(UT)15	70
3472-CZ-338	Per 1/2-dko	UT	04.25.19	10	Per 1/2-dko(UT)16	70
3472-CZ-339	Per 1/2-dko	T	04.25.19	11	Per 1/2-dko(T)17	70
3472-CZ-340	Per 1/2-dko	T	04.25.19	11	Per 1/2-dko(T)18	70
3472-CZ-341	Per 1/2-dko	T	04.25.19	11	Per 1/2-dko(T)19	70
3472-CZ-342	Per 1/2-dko	T	04.25.19	11	Per 1/2-dko(T)20	70
3472-CZ-343	Per 1/2-dko	T	04.25.19	20	Per 1/2-dko(T)21	70
3472-CZ-344	Per 1/2-dko	UT	04.25.19	12	Per 1/2-dko(UT)22	70
3472-CZ-345	Per 1/2-dko	UT	04.25.19	12	Per 1/2-dko(UT)23	70
3472-CZ-346	Per 1/2-dko	UT	04.25.19	13	Per 1/2-dko(UT)24	70
3472-CZ-347	Per 1/2-dko	UT	04.25.19	13	Per 1/2-dko(UT)25	70
3472-CZ-348	Per 1/2-dko	UT	04.25.19	14	Per 1/2-dko(UT)26	70
3472-CZ-349	Per 1/2-dko	UT	04.25.19	15	Per 1/2-dko(UT)27	70
3472-CZ-350	Per 1/2-dko	UT	04.25.19	15	Per 1/2-dko(UT)28	70
4064-CZ-1	WT	T	06.06.19	1	WT(T)1	112
4064-CZ-2	WT	T	06.06.19	1	WT(T)2	112
4064-CZ-3	WT	T	06.06.19	1	WT(T)3	112
4064-CZ-4	WT	T	06.06.19	1	WT(T)4	112
4064-CZ-5	WT	T	06.06.19	16	WT(T)5	112
4064-CZ-6	WT	UT	06.06.19	2	WT(UT)6	112
4064-CZ-7	WT	UT	06.06.19	2	WT(UT)7	112
4064-CZ-8	WT	UT	06.06.19	2	WT(UT)8	112
4064-CZ-9	WT	T	06.06.19	3	WT(T)9	112
4064-CZ-10	WT	T	06.06.19	3	WT(T)10	112
4064-CZ-11	WT	T	06.06.19	3	WT(T)11	112
4064-CZ-12	WT	T	06.06.19	3	WT(T)12	112
4064-CZ-13	WT	T	06.06.19	17	WT(T)13	112
4064-CZ-14	WT	UT	06.06.19	4	WT(UT)14	112
4064-CZ-15	WT	UT	06.06.19	4	WT(UT)15	112
4064-CZ-16	WT	UT	06.06.19	4	WT(UT)16	112
4064-CZ-17	WT	UT	06.06.19	4	WT(UT)17	112
4064-CZ-18	WT	UT	06.06.19	18	WT(UT)18	112
4064-CZ-19	WT	UT	06.06.19	5	WT(UT)19	112
4064-CZ-20	WT	UT	06.06.19	5	WT(UT)20	112
4064-CZ-21	WT	UT	06.06.19	5	WT(UT)21	112
4064-CZ-22	WT	T	06.06.19	6	WT(T)22	112
4064-CZ-23	Per 1/2-dko	T	06.06.19	7	Per 1/2-dko(T)1	112
4064-CZ-24	Per 1/2-dko	T	06.06.19	7	Per 1/2-dko(T)2	112
4064-CZ-25	Per 1/2-dko	T	06.06.19	7	Per 1/2-dko(T)3	112
4064-CZ-26	Per 1/2-dko	T	06.06.19	7	Per 1/2-dko(T)4	112
4064-CZ-27	Per 1/2-dko	UT	06.06.19	8	Per 1/2-dko(UT)5	112
4064-CZ-28	Per 1/2-dko	UT	06.06.19	8	Per 1/2-dko(UT)6	112
4064-CZ-29	Per 1/2-dko	UT	06.06.19	8	Per 1/2-dko(UT)7	112
4064-CZ-30	Per 1/2-dko	UT	06.06.19	8	Per 1/2-dko(UT)8	112
4064-CZ-31	Per 1/2-dko	UT	06.06.19	19	Per 1/2-dko(UT)9	112
4064-CZ-32	Per 1/2-dko	T	06.06.19	9	Per 1/2-dko(T)10	112
4064-CZ-33	Per 1/2-dko	T	06.06.19	9	Per 1/2-dko(T)11	112
4064-CZ-34	Per 1/2-dko	T	06.06.19	9	Per 1/2-dko(T)12	112
4064-CZ-35	Per 1/2-dko	T	06.06.19	9	Per 1/2-dko(T)13	112
4064-CZ-36	Per 1/2-dko	UT	06.06.19	10	Per 1/2-dko(UT)14	112
4064-CZ-37	Per 1/2-dko	UT	06.06.19	10	Per 1/2-dko(UT)15	112
4064-CZ-38	Per 1/2-dko	UT	06.06.19	10	Per 1/2-dko(UT)16	112
4064-CZ-39	Per 1/2-dko	T	06.06.19	11	Per 1/2-dko(T)17	112
4064-CZ-40	Per 1/2-dko	T	06.06.19	11	Per 1/2-dko(T)18	112
4064-CZ-41	Per 1/2-dko	T	06.06.19	11	Per 1/2-dko(T)19	112
4064-CZ-42	Per 1/2-dko	T	06.06.19	11	Per 1/2-dko(T)20	112
4064-CZ-43	Per 1/2-dko	T	06.06.19	20	Per 1/2-dko(T)21	112
4064-CZ-44	Per 1/2-dko	UT	06.06.19	12	Per 1/2-dko(UT)22	112
4064-CZ-45	Per 1/2-dko	UT	06.06.19	12	Per 1/2-dko(UT)23	112
4064-CZ-46	Per 1/2-dko	UT	06.06.19	13	Per 1/2-dko(UT)24	112
4064-CZ-47	Per 1/2-dko	UT	06.06.19	13	Per 1/2-dko(UT)25	112
4064-CZ-48	Per 1/2-dko	UT	06.06.19	14	Per 1/2-dko(UT)26	112
4064-CZ-49	Per 1/2-dko	UT	06.06.19	15	Per 1/2-dko(UT)27	112
4064-CZ-50	Per 1/2-dko	UT	06.06.19	15	Per 1/2-dko(UT)28	112
4064-CZ-51	WT	T	07.18.19	1	WT(T)1	154
4064-CZ-52	WT	T	07.18.19	1	WT(T)2	154
4064-CZ-53	WT	T	07.18.19	1	WT(T)3	154
4064-CZ-54	WT	T	07.18.19	1	WT(T)4	154
4064-CZ-55	WT	T	07.18.19	16	WT(T)5	154
4064-CZ-56	WT	UT	07.18.19	2	WT(UT)6	154
4064-CZ-57	WT	UT	07.18.19	2	WT(UT)7	154
4064-CZ-58	WT	UT	07.18.19	2	WT(UT)8	154
4064-CZ-59	WT	T	07.18.19	3	WT(T)9	154
4064-CZ-60	WT	T	07.18.19	3	WT(T)10	154
4064-CZ-61	WT	T	07.18.19	3	WT(T)11	154
4064-CZ-62	WT	T	07.18.19	3	WT(T)12	154
4064-CZ-63	WT	T	07.18.19	17	WT(T)13	154
4064-CZ-64	WT	UT	07.18.19	4	WT(UT)14	154
4064-CZ-65	WT	UT	07.18.19	4	WT(UT)15	154
4064-CZ-66	WT	UT	07.18.19	4	WT(UT)16	154
4064-CZ-67	WT	UT	07.18.19	4	WT(UT)17	154
4064-CZ-68	WT	UT	07.18.19	18	WT(UT)18	154
4064-CZ-69	WT	UT	07.18.19	5	WT(UT)19	154
4064-CZ-70	WT	UT	07.18.19	5	WT(UT)20	154
4064-CZ-71	WT	UT	07.18.19	5	WT(UT)21	154
4064-CZ-72	WT	T	07.18.19	6	WT(T)22	154
4064-CZ-73	Per 1/2-dko	T	07.18.19	7	Per 1/2-dko(T)1	154
4064-CZ-74	Per 1/2-dko	T	07.18.19	7	Per 1/2-dko(T)2	154
4064-CZ-75	Per 1/2-dko	T	07.18.19	7	Per 1/2-dko(T)3	154
4064-CZ-76	Per 1/2-dko	T	07.18.19	7	Per 1/2-dko(T)4	154
4064-CZ-77	Per 1/2-dko	UT	07.18.19	8	Per 1/2-dko(UT)5	154
4064-CZ-78	Per 1/2-dko	UT	07.18.19	8	Per 1/2-dko(UT)6	154
4064-CZ-79	Per 1/2-dko	UT	07.18.19	8	Per 1/2-dko(UT)7	154
4064-CZ-80	Per 1/2-dko	UT	07.18.19	8	Per 1/2-dko(UT)8	154
4064-CZ-81	Per 1/2-dko	UT	07.18.19	19	Per 1/2-dko(UT)9	154
4064-CZ-82	Per 1/2-dko	T	07.18.19	9	Per 1/2-dko(T)10	154
4064-CZ-83	Per 1/2-dko	T	07.18.19	9	Per 1/2-dko(T)11	154
4064-CZ-84	Per 1/2-dko	T	07.18.19	9	Per 1/2-dko(T)12	154
4064-CZ-85	Per 1/2-dko	T	07.18.19	9	Per 1/2-dko(T)13	154
4064-CZ-86	Per 1/2-dko	UT	07.18.19	10	Per 1/2-dko(UT)14	154
4064-CZ-87	Per 1/2-dko	UT	07.18.19	10	Per 1/2-dko(UT)15	154
4064-CZ-88	Per 1/2-dko	UT	07.18.19	10	Per 1/2-dko(UT)16	154
4064-CZ-89	Per 1/2-dko	T	07.18.19	11	Per 1/2-dko(T)17	154
4064-CZ-90	Per 1/2-dko	T	07.18.19	11	Per 1/2-dko(T)18	154
4064-CZ-91	Per 1/2-dko	T	07.18.19	11	Per 1/2-dko(T)19	154
4064-CZ-92	Per 1/2-dko	T	07.18.19	11	Per 1/2-dko(T)20	154
4064-CZ-93	Per 1/2-dko	T	07.18.19	20	Per 1/2-dko(T)21	154
4064-CZ-94	Per 1/2-dko	UT	07.18.19	12	Per 1/2-dko(UT)22	154
4064-CZ-95	Per 1/2-dko	UT	07.18.19	12	Per 1/2-dko(UT)23	154
4064-CZ-96	Per 1/2-dko	UT	07.18.19	13	Per 1/2-dko(UT)24	154
4064-CZ-97	Per 1/2-dko	UT	07.18.19	13	Per 1/2-dko(UT)25	154
4064-CZ-98	Per 1/2-dko	UT	07.18.19	14	Per 1/2-dko(UT)26	154
4064-CZ-99	Per 1/2-dko	UT	07.18.19	15	Per 1/2-dko(UT)27	154
4064-CZ-100	Per 1/2-dko	UT	07.18.19	15	Per 1/2-dko(UT)28	154
4064-CZ-101	WT	T	08.15.19	1	WT(T)1	182
4064-CZ-102	WT	T	08.15.19	1	WT(T)2	182
4064-CZ-103	WT	T	08.15.19	1	WT(T)3	182
4064-CZ-104	WT	T	08.15.19	1	WT(T)4	182
4064-CZ-105	WT	T	08.15.19	16	WT(T)5	182
4064-CZ-106	WT	UT	08.15.19	2	WT(UT)6	182
4064-CZ-107	WT	UT	08.15.19	2	WT(UT)7	182
4064-CZ-108	WT	UT	08.15.19	2	WT(UT)8	182
4064-CZ-109	WT	T	08.15.19	3	WT(T)9	182
4064-CZ-110	WT	T	08.15.19	3	WT(T)10	182
4064-CZ-111	WT	T	08.15.19	3	WT(T)11	182
4064-CZ-112	WT	T	08.15.19	3	WT(T)12	182
4064-CZ-113	WT	T	08.15.19	17	WT(T)13	182
4064-CZ-114	WT	UT	08.15.19	4	WT(UT)14	182
4064-CZ-115	WT	UT	08.15.19	4	WT(UT)15	182
4064-CZ-116	WT	UT	08.15.19	4	WT(UT)16	182
4064-CZ-117	WT	UT	08.15.19	4	WT(UT)17	182
4064-CZ-118	WT	UT	08.15.19	18	WT(UT)18	182
4064-CZ-119	WT	UT	08.15.19	5	WT(UT)19	182
4064-CZ-120	WT	UT	08.15.19	5	WT(UT)20	182
4064-CZ-121	WT	UT	08.15.19	5	WT(UT)21	182
4064-CZ-122	WT	T	08.15.19	6	WT(T)22	182
4064-CZ-123	Per 1/2-dko	T	08.15.19	7	Per 1/2-dko(T)1	182
4064-CZ-124	Per 1/2-dko	T	08.15.19	7	Per 1/2-dko(T)2	182
4064-CZ-125	Per 1/2-dko	T	08.15.19	7	Per 1/2-dko(T)3	182
4064-CZ-126	Per 1/2-dko	T	08.15.19	7	Per 1/2-dko(T)4	182
4064-CZ-127	Per 1/2-dko	UT	08.15.19	8	Per 1/2-dko(UT)5	182
4064-CZ-128	Per 1/2-dko	UT	08.15.19	8	Per 1/2-dko(UT)6	182
4064-CZ-129	Per 1/2-dko	UT	08.15.19	8	Per 1/2-dko(UT)7	182
4064-CZ-130	Per 1/2-dko	UT	08.15.19	8	Per 1/2-dko(UT)8	182
4064-CZ-131	Per 1/2-dko	UT	08.15.19	19	Per 1/2-dko(UT)9	182
4064-CZ-132	Per 1/2-dko	T	08.15.19	9	Per 1/2-dko(T)10	182
4064-CZ-133	Per 1/2-dko	T	08.15.19	9	Per 1/2-dko(T)11	182
4064-CZ-134	Per 1/2-dko	T	08.15.19	9	Per 1/2-dko(T)12	182
4064-CZ-135	Per 1/2-dko	T	08.15.19	9	Per 1/2-dko(T)13	182
4064-CZ-136	Per 1/2-dko	UT	08.15.19	10	Per 1/2-dko(UT)14	182
4064-CZ-137	Per 1/2-dko	UT	08.15.19	10	Per 1/2-dko(UT)15	182
4064-CZ-138	Per 1/2-dko	UT	08.15.19	10	Per 1/2-dko(UT)16	182
4064-CZ-139	Per 1/2-dko	T	08.15.19	11	Per 1/2-dko(T)17	182
4064-CZ-140	Per 1/2-dko	T	08.15.19	11	Per 1/2-dko(T)18	182
4064-CZ-141	Per 1/2-dko	T	08.15.19	11	Per 1/2-dko(T)19	182
4064-CZ-142	Per 1/2-dko	T	08.15.19	11	Per 1/2-dko(T)20	182
4064-CZ-143	Per 1/2-dko	T	08.15.19	20	Per 1/2-dko(T)21	182
4064-CZ-144	Per 1/2-dko	UT	08.15.19	12	Per 1/2-dko(UT)22	182
4064-CZ-145	Per 1/2-dko	UT	08.15.19	12	Per 1/2-dko(UT)23	182
4064-CZ-146	Per 1/2-dko	UT	08.15.19	13	Per 1/2-dko(UT)24	182
4064-CZ-147	Per 1/2-dko	UT	08.15.19	13	Per 1/2-dko(UT)25	182
4064-CZ-148	Per 1/2-dko	UT	08.15.19	14	Per 1/2-dko(UT)26	182
4064-CZ-149	Per 1/2-dko	UT	08.15.19	15	Per 1/2-dko(UT)27	182
4064-CZ-150	Per 1/2-dko	UT	08.15.19	15	Per 1/2-dko(UT)28	182
4064-CZ-151	WT	T	08.29.19	1	WT(T)1	196
4064-CZ-152	WT	T	08.29.19	1	WT(T)2	196
4064-CZ-153	WT	T	08.29.19	1	WT(T)3	196
4064-CZ-154	WT	T	08.29.19	1	WT(T)4	196
4064-CZ-155	WT	T	08.29.19	16	WT(T)5	196
4064-CZ-156	WT	UT	08.29.19	2	WT(UT)6	196
4064-CZ-157	WT	UT	08.29.19	2	WT(UT)7	196
4064-CZ-158	WT	UT	08.29.19	2	WT(UT)8	196
4064-CZ-159	WT	T	08.29.19	3	WT(T)9	196
4064-CZ-160	WT	T	08.29.19	3	WT(T)10	196
4064-CZ-161	WT	T	08.29.19	3	WT(T)11	196
4064-CZ-162	WT	T	08.29.19	3	WT(T)12	196
4064-CZ-163	WT	T	08.29.19	17	WT(T)13	196
4064-CZ-164	WT	UT	08.29.19	4	WT(UT)14	196
4064-CZ-165	WT	UT	08.29.19	4	WT(UT)15	196
4064-CZ-166	WT	UT	08.29.19	4	WT(UT)16	196
4064-CZ-167	WT	UT	08.29.19	4	WT(UT)17	196
4064-CZ-168	WT	UT	08.29.19	18	WT(UT)18	196
4064-CZ-169	WT	UT	08.29.19	5	WT(UT)19	196
4064-CZ-170	WT	UT	08.29.19	5	WT(UT)20	196
4064-CZ-171	WT	UT	08.29.19	5	WT(UT)21	196
4064-CZ-172	WT	T	08.29.19	6	WT(T)22	196
4064-CZ-173	Per 1/2-dko	T	08.29.19	7	Per 1/2-dko(T)1	196
4064-CZ-174	Per 1/2-dko	T	08.29.19	7	Per 1/2-dko(T)2	196
4064-CZ-175	Per 1/2-dko	T	08.29.19	7	Per 1/2-dko(T)3	196
4064-CZ-176	Per 1/2-dko	T	08.29.19	7	Per 1/2-dko(T)4	196
4064-CZ-177	Per 1/2-dko	UT	08.29.19	8	Per 1/2-dko(UT)5	196
4064-CZ-178	Per 1/2-dko	UT	08.29.19	8	Per 1/2-dko(UT)6	196
4064-CZ-179	Per 1/2-dko	UT	08.29.19	8	Per 1/2-dko(UT)7	196
4064-CZ-180	Per 1/2-dko	UT	08.29.19	8	Per 1/2-dko(UT)8	196
4064-CZ-181	Per 1/2-dko	UT	08.29.19	19	Per 1/2-dko(UT)9	196
4064-CZ-182	Per 1/2-dko	T	08.29.19	9	Per 1/2-dko(T)10	196
4064-CZ-183	Per 1/2-dko	T	08.29.19	9	Per 1/2-dko(T)11	196
4064-CZ-184	Per 1/2-dko	T	08.29.19	9	Per 1/2-dko(T)12	196
4064-CZ-185	Per 1/2-dko	T	08.29.19	9	Per 1/2-dko(T)13	196
4064-CZ-186	Per 1/2-dko	UT	08.29.19	10	Per 1/2-dko(UT)14	196
4064-CZ-187	Per 1/2-dko	UT	08.29.19	10	Per 1/2-dko(UT)15	196
4064-CZ-188	Per 1/2-dko	UT	08.29.19	10	Per 1/2-dko(UT)16	196
4064-CZ-189	Per 1/2-dko	T	08.29.19	11	Per 1/2-dko(T)17	196
4064-CZ-190	Per 1/2-dko	T	08.29.19	11	Per 1/2-dko(T)18	196
4064-CZ-191	Per 1/2-dko	T	08.29.19	11	Per 1/2-dko(T)19	196
4064-CZ-192	Per 1/2-dko	T	08.29.19	11	Per 1/2-dko(T)20	196
4064-CZ-193	Per 1/2-dko	T	08.29.19	20	Per 1/2-dko(T)21	196
4064-CZ-194	Per 1/2-dko	UT	08.29.19	12	Per 1/2-dko(UT)22	196
4064-CZ-195	Per 1/2-dko	UT	08.29.19	12	Per 1/2-dko(UT)23	196
4064-CZ-196	Per 1/2-dko	UT	08.29.19	13	Per 1/2-dko(UT)24	196
4064-CZ-197	Per 1/2-dko	UT	08.29.19	13	Per 1/2-dko(UT)25	196
4064-CZ-198	Per 1/2-dko	UT	08.29.19	14	Per 1/2-dko(UT)26	196
4064-CZ-199	Per 1/2-dko	UT	08.29.19	15	Per 1/2-dko(UT)27	196
4064-CZ-200	Per 1/2-dko	UT	08.29.19	15	Per 1/2-dko(UT)28	196
4064-CZ-201	WT	T	09.12.19	1	WT(T)1	210
4064-CZ-202	WT	T	09.12.19	1	WT(T)2	210
4064-CZ-203	WT	T	09.12.19	1	WT(T)3	210
4064-CZ-204	WT	T	09.12.19	1	WT(T)4	210
4064-CZ-205	WT	T	09.12.19	16	WT(T)5	210
4064-CZ-206	WT	UT	09.12.19	2	WT(UT)6	210
4064-CZ-207	WT	UT	09.12.19	2	WT(UT)7	210
4064-CZ-208	WT	UT	09.12.19	2	WT(UT)8	210
4064-CZ-209	WT	T	09.12.19	3	WT(T)9	210
4064-CZ-210	WT	T	09.12.19	3	WT(T)10	210
4064-CZ-211	WT	T	09.12.19	3	WT(T)11	210
4064-CZ-212	WT	T	09.12.19	3	WT(T)12	210
4064-CZ-213	WT	T	09.12.19	17	WT(T)13	210
4064-CZ-214	WT	UT	09.12.19	4	WT(UT)14	210
4064-CZ-215	WT	UT	09.12.19	4	WT(UT)15	210
4064-CZ-216	WT	UT	09.12.19	4	WT(UT)16	210
4064-CZ-217	WT	UT	09.12.19	4	WT(UT)17	210
4064-CZ-218	WT	UT	09.12.19	18	WT(UT)18	210
4064-CZ-219	WT	UT	09.12.19	5	WT(UT)19	210
4064-CZ-220	WT	UT	09.12.19	5	WT(UT)20	210
4064-CZ-221	WT	UT	09.12.19	5	WT(UT)21	210
4064-CZ-222	WT	T	09.12.19	6	WT(T)22	210
4064-CZ-223	Per 1/2-dko	T	09.12.19	7	Per 1/2-dko(T)1	210
4064-CZ-224	Per 1/2-dko	T	09.12.19	7	Per 1/2-dko(T)2	210
4064-CZ-225	Per 1/2-dko	T	09.12.19	7	Per 1/2-dko(T)3	210
4064-CZ-226	Per 1/2-dko	T	09.12.19	7	Per 1/2-dko(T)4	210
4064-CZ-227	Per 1/2-dko	UT	09.12.19	8	Per 1/2-dko(UT)5	210
4064-CZ-228	Per 1/2-dko	UT	09.12.19	8	Per 1/2-dko(UT)6	210
4064-CZ-229	Per 1/2-dko	UT	09.12.19	8	Per 1/2-dko(UT)7	210
4064-CZ-230	Per 1/2-dko	UT	09.12.19	8	Per 1/2-dko(UT)8	210
4064-CZ-231	Per 1/2-dko	UT	09.12.19	19	Per 1/2-dko(UT)9	210
4064-CZ-232	Per 1/2-dko	T	09.12.19	9	Per 1/2-dko(T)10	210
4064-CZ-233	Per 1/2-dko	T	09.12.19	9	Per 1/2-dko(T)11	210
4064-CZ-234	Per 1/2-dko	T	09.12.19	9	Per 1/2-dko(T)12	210
4064-CZ-235	Per 1/2-dko	T	09.12.19	9	Per 1/2-dko(T)13	210
4064-CZ-236	Per 1/2-dko	UT	09.12.19	10	Per 1/2-dko(UT)14	210
4064-CZ-237	Per 1/2-dko	UT	09.12.19	10	Per 1/2-dko(UT)15	210
4064-CZ-238	Per 1/2-dko	UT	09.12.19	10	Per 1/2-dko(UT)16	210
4064-CZ-239	Per 1/2-dko	T	09.12.19	11	Per 1/2-dko(T)17	210
4064-CZ-240	Per 1/2-dko	T	09.12.19	11	Per 1/2-dko(T)18	210
4064-CZ-241	Per 1/2-dko	T	09.12.19	11	Per 1/2-dko(T)19	210
4064-CZ-242	Per 1/2-dko	T	09.12.19	11	Per 1/2-dko(T)20	210
4064-CZ-243	Per 1/2-dko	T	09.12.19	20	Per 1/2-dko(T)21	210
4064-CZ-244	Per 1/2-dko	UT	09.12.19	12	Per 1/2-dko(UT)22	210
4064-CZ-245	Per 1/2-dko	UT	09.12.19	12	Per 1/2-dko(UT)23	210
4064-CZ-246	Per 1/2-dko	UT	09.12.19	13	Per 1/2-dko(UT)24	210
4064-CZ-247	Per 1/2-dko	UT	09.12.19	13	Per 1/2-dko(UT)25	210
4064-CZ-248	Per 1/2-dko	UT	09.12.19	14	Per 1/2-dko(UT)26	210
4064-CZ-249	Per 1/2-dko	UT	09.12.19	15	Per 1/2-dko(UT)27	210
4064-CZ-250	Per 1/2-dko	UT	09.12.19	15	Per 1/2-dko(UT)28	210
4064-CZ-251	WT	T	09.26.19	1	WT(T)1	224
4064-CZ-252	WT	T	09.26.19	1	WT(T)2	224
4064-CZ-253	WT	T	09.26.19	1	WT(T)3	224
4064-CZ-254	WT	T	09.26.19	1	WT(T)4	224
4064-CZ-255	WT	T	09.26.19	16	WT(T)5	224
4064-CZ-256	WT	UT	09.26.19	2	WT(UT)6	224
4064-CZ-257	WT	UT	09.26.19	2	WT(UT)7	224
4064-CZ-258	WT	UT	09.26.19	2	WT(UT)8	224
4064-CZ-259	WT	T	09.26.19	3	WT(T)9	224
4064-CZ-260	WT	T	09.26.19	3	WT(T)10	224
4064-CZ-261	WT	T	09.26.19	3	WT(T)11	224
4064-CZ-262	WT	T	09.26.19	3	WT(T)12	224
4064-CZ-263	WT	T	09.26.19	17	WT(T)13	224
4064-CZ-264	WT	UT	09.26.19	4	WT(UT)14	224
4064-CZ-265	WT	UT	09.26.19	4	WT(UT)15	224
4064-CZ-266	WT	UT	09.26.19	4	WT(UT)16	224
4064-CZ-267	WT	UT	09.26.19	4	WT(UT)17	224
4064-CZ-268	WT	UT	09.26.19	18	WT(UT)18	224
4064-CZ-269	WT	UT	09.26.19	5	WT(UT)19	224
4064-CZ-270	WT	UT	09.26.19	5	WT(UT)20	224
4064-CZ-271	WT	UT	09.26.19	5	WT(UT)21	224
4064-CZ-272	WT	T	09.26.19	6	WT(T)22	224
4064-CZ-273	Per 1/2-dko	T	09.26.19	7	Per 1/2-dko(T)1	224
4064-CZ-274	Per 1/2-dko	T	09.26.19	7	Per 1/2-dko(T)2	224
4064-CZ-275	Per 1/2-dko	T	09.26.19	7	Per 1/2-dko(T)3	224
4064-CZ-276	Per 1/2-dko	T	09.26.19	7	Per 1/2-dko(T)4	224
4064-CZ-277	Per 1/2-dko	UT	09.26.19	8	Per 1/2-dko(UT)5	224
4064-CZ-278	Per 1/2-dko	UT	09.26.19	8	Per 1/2-dko(UT)6	224
4064-CZ-279	Per 1/2-dko	UT	09.26.19	8	Per 1/2-dko(UT)7	224
4064-CZ-280	Per 1/2-dko	UT	09.26.19	8	Per 1/2-dko(UT)8	224
4064-CZ-281	Per 1/2-dko	UT	09.26.19	19	Per 1/2-dko(UT)9	224
4064-CZ-282	Per 1/2-dko	T	09.26.19	9	Per 1/2-dko(T)10	224
4064-CZ-283	Per 1/2-dko	T	09.26.19	9	Per 1/2-dko(T)11	224
4064-CZ-284	Per 1/2-dko	T	09.26.19	9	Per 1/2-dko(T)12	224
4064-CZ-285	Per 1/2-dko	T	09.26.19	9	Per 1/2-dko(T)13	224
4064-CZ-286	Per 1/2-dko	UT	09.26.19	10	Per 1/2-dko(UT)14	224
4064-CZ-287	Per 1/2-dko	UT	09.26.19	10	Per 1/2-dko(UT)15	224
4064-CZ-288	Per 1/2-dko	UT	09.26.19	10	Per 1/2-dko(UT)16	224
4064-CZ-289	Per 1/2-dko	T	09.26.19	11	Per 1/2-dko(T)17	224
4064-CZ-290	Per 1/2-dko	T	09.26.19	11	Per 1/2-dko(T)18	224
4064-CZ-291	Per 1/2-dko	T	09.26.19	11	Per 1/2-dko(T)19	224
4064-CZ-292	Per 1/2-dko	T	09.26.19	11	Per 1/2-dko(T)20	224
4064-CZ-293	Per 1/2-dko	T	09.26.19	20	Per 1/2-dko(T)21	224
4064-CZ-294	Per 1/2-dko	UT	09.26.19	12	Per 1/2-dko(UT)22	224
4064-CZ-295	Per 1/2-dko	UT	09.26.19	12	Per 1/2-dko(UT)23	224
4064-CZ-296	Per 1/2-dko	UT	09.26.19	13	Per 1/2-dko(UT)24	224
4064-CZ-297	Per 1/2-dko	UT	09.26.19	13	Per 1/2-dko(UT)25	224
4064-CZ-298	Per 1/2-dko	UT	09.26.19	14	Per 1/2-dko(UT)26	224
4064-CZ-299	Per 1/2-dko	UT	09.26.19	15	Per 1/2-dko(UT)27	224
4064-CZ-300	Per 1/2-dko	UT	09.26.19	15	Per 1/2-dko(UT)28	224
4064-CZ-301	WT	T	10.10.19	1	WT(T)1	238
4064-CZ-302	WT	T	10.10.19	1	WT(T)2	238
4064-CZ-303	WT	T	10.10.19	1	WT(T)3	238
4064-CZ-304	WT	T	10.10.19	1	WT(T)4	238
4064-CZ-305	WT	T	10.10.19	16	WT(T)5	238
4064-CZ-306	WT	UT	10.10.19	2	WT(UT)6	238
4064-CZ-307	WT	UT	10.10.19	2	WT(UT)7	238
4064-CZ-308	WT	UT	10.10.19	2	WT(UT)8	238
4064-CZ-309	WT	T	10.10.19	3	WT(T)9	238
4064-CZ-310	WT	T	10.10.19	3	WT(T)10	238
4064-CZ-311	WT	T	10.10.19	3	WT(T)11	238
4064-CZ-312	WT	T	10.10.19	3	WT(T)12	238
4064-CZ-313	WT	T	10.10.19	17	WT(T)13	238
4064-CZ-314	WT	UT	10.10.19	4	WT(UT)14	238
4064-CZ-315	WT	UT	10.10.19	4	WT(UT)15	238
4064-CZ-316	WT	UT	10.10.19	4	WT(UT)16	238
4064-CZ-317	WT	UT	10.10.19	4	WT(UT)17	238
4064-CZ-318	WT	UT	10.10.19	18	WT(UT)18	238
4064-CZ-319	WT	UT	10.10.19	5	WT(UT)19	238
4064-CZ-320	WT	UT	10.10.19	5	WT(UT)20	238
4064-CZ-321	WT	UT	10.10.19	5	WT(UT)21	238
4064-CZ-322	WT	T	10.10.19	6	WT(T)22	238
4064-CZ-323	Per 1/2-dko	T	10.10.19	7	Per 1/2-dko(T)1	238
4064-CZ-324	Per 1/2-dko	T	10.10.19	7	Per 1/2-dko(T)2	238
4064-CZ-325	Per 1/2-dko	T	10.10.19	7	Per 1/2-dko(T)3	238
4064-CZ-326	Per 1/2-dko	T	10.10.19	7	Per 1/2-dko(T)4	238
4064-CZ-327	Per 1/2-dko	UT	10.10.19	8	Per 1/2-dko(UT)5	238
4064-CZ-328	Per 1/2-dko	UT	10.10.19	8	Per 1/2-dko(UT)6	238
4064-CZ-329	Per 1/2-dko	UT	10.10.19	8	Per 1/2-dko(UT)7	238
4064-CZ-330	Per 1/2-dko	UT	10.10.19	8	Per 1/2-dko(UT)8	238
4064-CZ-331	Per 1/2-dko	UT	10.10.19	19	Per 1/2-dko(UT)9	238
4064-CZ-332	Per 1/2-dko	T	10.10.19	9	Per 1/2-dko(T)10	238
4064-CZ-333	Per 1/2-dko	T	10.10.19	9	Per 1/2-dko(T)11	238
4064-CZ-334	Per 1/2-dko	T	10.10.19	9	Per 1/2-dko(T)12	238
4064-CZ-335	Per 1/2-dko	T	10.10.19	9	Per 1/2-dko(T)13	238
4064-CZ-336	Per 1/2-dko	UT	10.10.19	10	Per 1/2-dko(UT)14	238
4064-CZ-337	Per 1/2-dko	UT	10.10.19	10	Per 1/2-dko(UT)15	238
4064-CZ-338	Per 1/2-dko	UT	10.10.19	10	Per 1/2-dko(UT)16	238
4064-CZ-339	Per 1/2-dko	T	10.10.19	11	Per 1/2-dko(T)17	238
4064-CZ-340	Per 1/2-dko	T	10.10.19	11	Per 1/2-dko(T)18	238
4064-CZ-341	Per 1/2-dko	T	10.10.19	11	Per 1/2-dko(T)19	238
4064-CZ-342	Per 1/2-dko	T	10.10.19	11	Per 1/2-dko(T)20	238
4064-CZ-343	Per 1/2-dko	T	10.10.19	20	Per 1/2-dko(T)21	238
4064-CZ-344	Per 1/2-dko	UT	10.10.19	12	Per 1/2-dko(UT)22	238
4064-CZ-345	Per 1/2-dko	UT	10.10.19	12	Per 1/2-dko(UT)23	238
4064-CZ-346	Per 1/2-dko	UT	10.10.19	13	Per 1/2-dko(UT)24	238
4064-CZ-347	Per 1/2-dko	UT	10.10.19	13	Per 1/2-dko(UT)25	238
4064-CZ-348	Per 1/2-dko	UT	10.10.19	14	Per 1/2-dko(UT)26	238
4064-CZ-349	Per 1/2-dko	UT	10.10.19	15	Per 1/2-dko(UT)27	238
4064-CZ-350	Per 1/2-dko	UT	10.10.19	15	Per 1/2-dko(UT)28	238
4064-CZ-351	WT	T	02.21.19	3	WT(T)9	7
4064-CZ-352	WT	T	02.21.19	3	WT(T)11	7
4064-CZ-353	WT	T	02.21.19	3	WT(T)12	7
4064-CZ-354	Per 1/2-dko	UT	02.21.19	12	Per 1/2-dko(UT)23	7
4064-CZ-355	WT	T	04.25.19	3	WT(T)11	70
4716-CZ-1	WT	T	02.07.19	1	WT(T)1	-7
4716-CZ-2	WT	T	02.07.19	1	WT(T)2	-7
4716-CZ-3	WT	T	02.07.19	1	WT(T)3	-7
4716-CZ-4	WT	T	02.07.19	1	WT(T)4	-7
4716-CZ-5	WT	T	02.07.19	16	WT(T)5	-7
4716-CZ-6	WT	UT	02.07.19	2	WT(UT)6	-7
4716-CZ-7	WT	UT	02.07.19	2	WT(UT)7	-7
4716-CZ-8	WT	UT	02.07.19	2	WT(UT)8	-7
4716-CZ-9	WT	T	02.07.19	3	WT(T)9	-7
4716-CZ-10	WT	T	02.07.19	3	WT(T)10	-7
4716-CZ-11	WT	T	02.07.19	3	WT(T)11	-7
4716-CZ-12	WT	T	02.07.19	3	WT(T)12	-7
4716-CZ-13	WT	T	02.07.19	17	WT(T)13	-7
4716-CZ-14	WT	UT	02.07.19	4	WT(UT)14	-7
4716-CZ-15	WT	UT	02.07.19	4	WT(UT)15	-7
4716-CZ-16	WT	UT	02.07.19	4	WT(UT)16	-7
4716-CZ-17	WT	UT	02.07.19	4	WT(UT)17	-7
4716-CZ-18	WT	UT	02.07.19	18	WT(UT)18	-7
4716-CZ-19	WT	UT	02.07.19	5	WT(UT)19	-7
4716-CZ-20	WT	UT	02.07.19	5	WT(UT)20	-7
4716-CZ-21	WT	UT	02.07.19	5	WT(UT)21	-7
4716-CZ-22	WT	T	02.07.19	6	WT(T)22	-7
4716-CZ-23	Per 1/2-dko	T	02.07.19	7	Per 1/2-dko(T)1	-7
4716-CZ-24	Per 1/2-dko	T	02.07.19	7	Per 1/2-dko(T)2	-7
4716-CZ-25	Per 1/2-dko	T	02.07.19	7	Per 1/2-dko(T)3	-7
4716-CZ-26	Per 1/2-dko	T	02.07.19	7	Per 1/2-dko(T)4	-7
4716-CZ-27	Per 1/2-dko	UT	02.07.19	8	Per 1/2-dko(UT)5	-7
4716-CZ-28	Per 1/2-dko	UT	02.07.19	8	Per 1/2-dko(UT)6	-7
4716-CZ-29	Per 1/2-dko	UT	02.07.19	8	Per 1/2-dko(UT)7	-7
4716-CZ-30	Per 1/2-dko	UT	02.07.19	8	Per 1/2-dko(UT)8	-7
4716-CZ-31	Per 1/2-dko	UT	02.07.19	19	Per 1/2-dko(UT)9	-7
4716-CZ-32	Per 1/2-dko	T	02.07.19	9	Per 1/2-dko(T)10	-7
4716-CZ-33	Per 1/2-dko	T	02.07.19	9	Per 1/2-dko(T)11	-7
4716-CZ-34	Per 1/2-dko	T	02.07.19	9	Per 1/2-dko(T)12	-7
4716-CZ-35	Per 1/2-dko	T	02.07.19	9	Per 1/2-dko(T)13	-7
4716-CZ-36	Per 1/2-dko	UT	02.07.19	10	Per 1/2-dko(UT)14	-7
4716-CZ-37	Per 1/2-dko	UT	02.07.19	10	Per 1/2-dko(UT)15	-7
4716-CZ-38	Per 1/2-dko	UT	02.07.19	10	Per 1/2-dko(UT)16	-7
4716-CZ-39	Per 1/2-dko	T	02.07.19	11	Per 1/2-dko(T)17	-7
4716-CZ-40	Per 1/2-dko	T	02.07.19	11	Per 1/2-dko(T)18	-7
4716-CZ-41	Per 1/2-dko	T	02.07.19	11	Per 1/2-dko(T)19	-7
4716-CZ-42	Per 1/2-dko	T	02.07.19	11	Per 1/2-dko(T)20	-7
4716-CZ-43	Per 1/2-dko	T	02.07.19	20	Per 1/2-dko(T)21	-7
4716-CZ-44	Per 1/2-dko	UT	02.07.19	12	Per 1/2-dko(UT)22	-7
4716-CZ-45	Per 1/2-dko	UT	02.07.19	12	Per 1/2-dko(UT)23	-7
4716-CZ-46	Per 1/2-dko	UT	02.07.19	13	Per 1/2-dko(UT)24	-7
4716-CZ-47	Per 1/2-dko	UT	02.07.19	13	Per 1/2-dko(UT)25	-7
4716-CZ-48	Per 1/2-dko	UT	02.07.19	14	Per 1/2-dko(UT)26	-7
4716-CZ-49	Per 1/2-dko	UT	02.07.19	15	Per 1/2-dko(UT)27	-7
4716-CZ-50	Per 1/2-dko	UT	02.07.19	15	Per 1/2-dko(UT)28	-7
4716-CZ-101	WT	T	02.25.19	1	WT(T)1	11
4716-CZ-102	WT	T	02.25.19	1	WT(T)2	11
4716-CZ-103	WT	T	02.25.19	1	WT(T)3	11
4716-CZ-104	WT	T	02.25.19	1	WT(T)4	11
4716-CZ-105	WT	T	02.25.19	16	WT(T)5	11
4716-CZ-106	WT	UT	02.25.19	2	WT(UT)6	11
4716-CZ-107	WT	UT	02.25.19	2	WT(UT)7	11
4716-CZ-108	WT	UT	02.25.19	2	WT(UT)8	11
4716-CZ-109	WT	T	02.25.19	3	WT(T)9	11
4716-CZ-110	WT	T	02.25.19	3	WT(T)10	11
4716-CZ-111	WT	T	02.25.19	3	WT(T)11	11
4716-CZ-112	WT	T	02.25.19	3	WT(T)12	11
4716-CZ-113	WT	T	02.25.19	17	WT(T)13	11
4716-CZ-114	WT	UT	02.25.19	4	WT(UT)14	11
4716-CZ-115	WT	UT	02.25.19	4	WT(UT)15	11
4716-CZ-116	WT	UT	02.25.19	4	WT(UT)16	11
4716-CZ-117	WT	UT	02.25.19	4	WT(UT)17	11
4716-CZ-118	WT	UT	02.25.19	18	WT(UT)18	11
4716-CZ-119	WT	UT	02.25.19	5	WT(UT)19	11
4716-CZ-120	WT	UT	02.25.19	5	WT(UT)20	11
4716-CZ-121	WT	UT	02.25.19	5	WT(UT)21	11
4716-CZ-122	WT	T	02.25.19	6	WT(T)22	11
4716-CZ-123	Per 1/2-dko	T	02.25.19	7	Per 1/2-dko(T)1	11
4716-CZ-124	Per 1/2-dko	T	02.25.19	7	Per 1/2-dko(T)2	11
4716-CZ-125	Per 1/2-dko	T	02.25.19	7	Per 1/2-dko(T)3	11
4716-CZ-126	Per 1/2-dko	T	02.25.19	7	Per 1/2-dko(T)4	11
4716-CZ-127	Per 1/2-dko	UT	02.25.19	8	Per 1/2-dko(UT)5	11
4716-CZ-128	Per 1/2-dko	UT	02.25.19	8	Per 1/2-dko(UT)6	11
4716-CZ-129	Per 1/2-dko	UT	02.25.19	8	Per 1/2-dko(UT)7	11
4716-CZ-130	Per 1/2-dko	UT	02.25.19	8	Per 1/2-dko(UT)8	11
4716-CZ-131	Per 1/2-dko	UT	02.25.19	19	Per 1/2-dko(UT)9	11
4716-CZ-132	Per 1/2-dko	T	02.25.19	9	Per 1/2-dko(T)10	11
4716-CZ-133	Per 1/2-dko	T	02.25.19	9	Per 1/2-dko(T)11	11
4716-CZ-134	Per 1/2-dko	T	02.25.19	9	Per 1/2-dko(T)12	11
4716-CZ-135	Per 1/2-dko	T	02.25.19	9	Per 1/2-dko(T)13	11
4716-CZ-136	Per 1/2-dko	UT	02.25.19	10	Per 1/2-dko(UT)14	11
4716-CZ-137	Per 1/2-dko	UT	02.25.19	10	Per 1/2-dko(UT)15	11
4716-CZ-138	Per 1/2-dko	UT	02.25.19	10	Per 1/2-dko(UT)16	11
4716-CZ-139	Per 1/2-dko	T	02.25.19	11	Per 1/2-dko(T)17	11
4716-CZ-140	Per 1/2-dko	T	02.25.19	11	Per 1/2-dko(T)18	11
4716-CZ-141	Per 1/2-dko	T	02.25.19	11	Per 1/2-dko(T)19	11
4716-CZ-142	Per 1/2-dko	T	02.25.19	11	Per 1/2-dko(T)20	11
4716-CZ-143	Per 1/2-dko	T	02.25.19	20	Per 1/2-dko(T)21	11
4716-CZ-144	Per 1/2-dko	UT	02.25.19	12	Per 1/2-dko(UT)22	11
4716-CZ-145	Per 1/2-dko	UT	02.25.19	12	Per 1/2-dko(UT)23	11
4716-CZ-146	Per 1/2-dko	UT	02.25.19	13	Per 1/2-dko(UT)24	11
4716-CZ-147	Per 1/2-dko	UT	02.25.19	13	Per 1/2-dko(UT)25	11
4716-CZ-148	Per 1/2-dko	UT	02.25.19	14	Per 1/2-dko(UT)26	11
4716-CZ-149	Per 1/2-dko	UT	02.25.19	15	Per 1/2-dko(UT)27	11
4716-CZ-150	Per 1/2-dko	UT	02.25.19	15	Per 1/2-dko(UT)28	11
4716-CZ-151	WT	T	03.14.19	1	WT(T)1	28
4716-CZ-152	WT	T	03.14.19	1	WT(T)2	28
4716-CZ-153	WT	T	03.14.19	1	WT(T)3	28
4716-CZ-154	WT	T	03.14.19	1	WT(T)4	28
4716-CZ-155	WT	T	03.14.19	16	WT(T)5	28
4716-CZ-156	WT	UT	03.14.19	2	WT(UT)6	28
4716-CZ-157	WT	UT	03.14.19	2	WT(UT)7	28
4716-CZ-158	WT	UT	03.14.19	2	WT(UT)8	28
4716-CZ-159	WT	T	03.14.19	3	WT(T)9	28
4716-CZ-160	WT	T	03.14.19	3	WT(T)10	28
4716-CZ-161	WT	T	03.14.19	3	WT(T)11	28
4716-CZ-162	WT	T	03.14.19	3	WT(T)12	28
4716-CZ-163	WT	T	03.14.19	17	WT(T)13	28
4716-CZ-164	WT	UT	03.14.19	4	WT(UT)14	28
4716-CZ-165	WT	UT	03.14.19	4	WT(UT)15	28
4716-CZ-166	WT	UT	03.14.19	4	WT(UT)16	28
4716-CZ-167	WT	UT	03.14.19	4	WT(UT)17	28
4716-CZ-168	WT	UT	03.14.19	18	WT(UT)18	28
4716-CZ-169	WT	UT	03.14.19	5	WT(UT)19	28
4716-CZ-170	WT	UT	03.14.19	5	WT(UT)20	28
4716-CZ-171	WT	UT	03.14.19	5	WT(UT)21	28
4716-CZ-172	WT	T	03.14.19	6	WT(T)22	28
4716-CZ-173	Per 1/2-dko	T	03.14.19	7	Per 1/2-dko(T)1	28
4716-CZ-174	Per 1/2-dko	T	03.14.19	7	Per 1/2-dko(T)2	28
4716-CZ-175	Per 1/2-dko	T	03.14.19	7	Per 1/2-dko(T)3	28
4716-CZ-176	Per 1/2-dko	T	03.14.19	7	Per 1/2-dko(T)4	28
4716-CZ-177	Per 1/2-dko	UT	03.14.19	8	Per 1/2-dko(UT)5	28
4716-CZ-178	Per 1/2-dko	UT	03.14.19	8	Per 1/2-dko(UT)6	28
4716-CZ-179	Per 1/2-dko	UT	03.14.19	8	Per 1/2-dko(UT)7	28
4716-CZ-180	Per 1/2-dko	UT	03.14.19	8	Per 1/2-dko(UT)8	28
4716-CZ-181	Per 1/2-dko	UT	03.14.19	19	Per 1/2-dko(UT)9	28
4716-CZ-182	Per 1/2-dko	T	03.14.19	9	Per 1/2-dko(T)10	28
4716-CZ-183	Per 1/2-dko	T	03.14.19	9	Per 1/2-dko(T)11	28
4716-CZ-184	Per 1/2-dko	T	03.14.19	9	Per 1/2-dko(T)12	28
4716-CZ-185	Per 1/2-dko	T	03.14.19	9	Per 1/2-dko(T)13	28
4716-CZ-186	Per 1/2-dko	UT	03.14.19	10	Per 1/2-dko(UT)14	28
4716-CZ-187	Per 1/2-dko	UT	03.14.19	10	Per 1/2-dko(UT)15	28
4716-CZ-188	Per 1/2-dko	UT	03.14.19	10	Per 1/2-dko(UT)16	28
4716-CZ-189	Per 1/2-dko	T	03.14.19	11	Per 1/2-dko(T)17	28
4716-CZ-190	Per 1/2-dko	T	03.14.19	11	Per 1/2-dko(T)18	28
4716-CZ-191	Per 1/2-dko	T	03.14.19	11	Per 1/2-dko(T)19	28
4716-CZ-192	Per 1/2-dko	T	03.14.19	11	Per 1/2-dko(T)20	28
4716-CZ-193	Per 1/2-dko	T	03.14.19	20	Per 1/2-dko(T)21	28
4716-CZ-194	Per 1/2-dko	UT	03.14.19	12	Per 1/2-dko(UT)22	28
4716-CZ-195	Per 1/2-dko	UT	03.14.19	12	Per 1/2-dko(UT)23	28
4716-CZ-196	Per 1/2-dko	UT	03.14.19	13	Per 1/2-dko(UT)24	28
4716-CZ-197	Per 1/2-dko	UT	03.14.19	13	Per 1/2-dko(UT)25	28
4716-CZ-198	Per 1/2-dko	UT	03.14.19	14	Per 1/2-dko(UT)26	28
4716-CZ-199	Per 1/2-dko	UT	03.14.19	15	Per 1/2-dko(UT)27	28
4716-CZ-200	Per 1/2-dko	UT	03.14.19	15	Per 1/2-dko(UT)28	28

## Sheet: Fig 1B
Clocklab Lomb-Scargle Periodogram (All Locomotion)
	LD1		RR		LD2
Mouse	Period	Power	Period	Power	Period	Power
WT 1	23.95	110.39	24.6	297.25	24	132.86
WT 2	24	56.01	25.1	36.66	24	146.82
WT 3	24.05	86.33	24.55	300.16	24	275.91
WT 4	23.95	80.12	24.3	281.27	24	209.66
WT 5	24	123.64	24.25	506.51	24	638.132
WT 6	24	117.3	24.25	251.04	24	248.09
Per 1/2-dko 1	24.05	81.6	10.8	4.99	24	396.7
Per 1/2-dko 2	24.05	30.04	16.3	23.02	24	134.79
Per 1/2-dko 3	24.05	112.63	15.05	19.22	n/a	n/a
Per 1/2-dko 4	23.95	62.06	10.5	23.38	24	383.02
Per 1/2-dko 5	24.05	126.14	10.7	22.24	n/a	n/a
Per 1/2-dko 6	24	118.13	16.15	96.33	24	204.34

## Sheet: Fig 1C
	R Lomb-Scargle Per 1/2-dko Periodogram
	RR				LD2
	Locomotion		Feeding		Locomotion		Feeding
Mouse	Period	Power	Period	Power	Period	Power	Period	Power
WT 1	24.92	19.51	24.85	32.61	23.93	13.44	23.72	9.58
WT 2	n/a	n/a	n/a	n/a	n/a	n/a	n/a	n/a
WT 3	24.33	43.44	24.4	37.35	n/a	n/a	n/a	n/a
WT 4	n/a	n/a	n/a	n/a	23.86	27.32	24.13	8.18
WT5	24.24	63.28	24.1	42.51	23.92	54.91	23.92	25.51
WT 6	24.49	15.57	24.63	16.52	24.13	29.58	19.28	3.99
Per 1/2-dko 1	19.43	2.18	19.11	5.66	23.93	31.21	23.86	21.04
Per 1/2-dko 2	n/a	n/a	n/a	n/a	24.2	14.55	25.53	2.33
Per 1/2-dko 3	n/a	n/a	n/a	n/a	n/a	n/a	n/a	n/a
Per 1/2-dko 4	18.02	2.81	19.9	3.31	24.13	36.77	24.63	21.69
Per 1/2-dko 5	n/a	n/a	n/a	n/a	n/a	n/a	n/a	n/a
Per 1/2-dko 6	18.35	3.98	18.47	3.43	23.93	28.64	23.13	9.63

## Sheet: Fig 2A and D
Mouse strain	Condition	Taxon	Average relative abundance	Day in experiment
WT	UT	Actinobacteria	0.00931516	-14
WT	UT	Bacteroidetes	0.792881	-14
WT	UT	Cyanobacteria	0.00701512	-14
WT	UT	Deferribacteres	0.00149503	-14
WT	UT	Firmicutes	0.160428	-14
WT	UT	Proteobacteria	0.0248979	-14
WT	UT	Tenericutes	0.00356506	-14
WT	UT	Verrucomicrobia	0.00040251	-14
WT	UT	Actinobacteria	0.00293255	-7
WT	UT	Bacteroidetes	0.777759	-7
WT	UT	Cyanobacteria	0.0125927	-7
WT	UT	Deferribacteres	0	-7
WT	UT	Firmicutes	0.196366	-7
WT	UT	Proteobacteria	0.00960267	-7
WT	UT	Tenericutes	0.00046001	-7
WT	UT	Verrucomicrobia	0.00028751	-7
WT	UT	Actinobacteria	0.00943017	0
WT	UT	Bacteroidetes	0.780634	0
WT	UT	Cyanobacteria	0.0102352	0
WT	UT	Deferribacteres	0	0
WT	UT	Firmicutes	0.181243	0
WT	UT	Proteobacteria	0.0139152	0
WT	UT	Tenericutes	0.00287505	0
WT	UT	Verrucomicrobia	0.00166753	0
WT	UT	Actinobacteria	0.00649761	7
WT	UT	Bacteroidetes	0.73124	7
WT	UT	Cyanobacteria	0.00989017	7
WT	UT	Deferribacteres	0	7
WT	UT	Firmicutes	0.235007	7
WT	UT	Proteobacteria	0.0133977	7
WT	UT	Tenericutes	0.00345006	7
WT	UT	Verrucomicrobia	0.00051751	7
WT	UT	Actinobacteria	0.00460008	11
WT	UT	Bacteroidetes	0.795354	11
WT	UT	Cyanobacteria	0.0055201	11
WT	UT	Deferribacteres	0	11
WT	UT	Firmicutes	0.180898	11
WT	UT	Proteobacteria	0.0115577	11
WT	UT	Tenericutes	0.00195503	11
WT	UT	Verrucomicrobia	0.000115	11
WT	UT	Actinobacteria	0.00960267	14
WT	UT	Bacteroidetes	0.730665	14
WT	UT	Cyanobacteria	0.0169628	14
WT	UT	Deferribacteres	0	14
WT	UT	Firmicutes	0.229084	14
WT	UT	Proteobacteria	0.00977517	14
WT	UT	Tenericutes	0.00350756	14
WT	UT	Verrucomicrobia	0.00040251	14
WT	UT	Actinobacteria	0.00701512	28
WT	UT	Bacteroidetes	0.794606	28
WT	UT	Cyanobacteria	0.00937266	28
WT	UT	Deferribacteres	0	28
WT	UT	Firmicutes	0.176701	28
WT	UT	Proteobacteria	0.00713013	28
WT	UT	Tenericutes	0.00368006	28
WT	UT	Verrucomicrobia	0.00149503	28
WT	UT	Actinobacteria	0.00655512	42
WT	UT	Bacteroidetes	0.795814	42
WT	UT	Cyanobacteria	0.0244379	42
WT	UT	Deferribacteres	0	42
WT	UT	Firmicutes	0.162095	42
WT	UT	Proteobacteria	0.00644011	42
WT	UT	Tenericutes	0.00437008	42
WT	UT	Verrucomicrobia	0.00028751	42
WT	UT	Actinobacteria	0.00931516	70
WT	UT	Bacteroidetes	0.740498	70
WT	UT	Cyanobacteria	0.0157553	70
WT	UT	Deferribacteres	0	70
WT	UT	Firmicutes	0.218331	70
WT	UT	Proteobacteria	0.0106952	70
WT	UT	Tenericutes	0.00523259	70
WT	UT	Verrucomicrobia	0.0001725	70
WT	UT	Actinobacteria	0.0147203	112
WT	UT	Bacteroidetes	0.771836	112
WT	UT	Cyanobacteria	0.0126502	112
WT	UT	Deferribacteres	0	112
WT	UT	Firmicutes	0.170835	112
WT	UT	Proteobacteria	0.0220229	112
WT	UT	Tenericutes	0.00793514	112
WT	UT	Verrucomicrobia	0	112
WT	UT	Actinobacteria	0.0187453	154
WT	UT	Bacteroidetes	0.767351	154
WT	UT	Cyanobacteria	0.0183428	154
WT	UT	Deferribacteres	0	154
WT	UT	Firmicutes	0.167558	154
WT	UT	Proteobacteria	0.0147778	154
WT	UT	Tenericutes	0.0131677	154
WT	UT	Verrucomicrobia	5.75e-05	154
WT	UT	Actinobacteria	0.0211604	182
WT	UT	Bacteroidetes	0.769421	182
WT	UT	Cyanobacteria	0.00454258	182
WT	UT	Deferribacteres	0	182
WT	UT	Firmicutes	0.177448	182
WT	UT	Proteobacteria	0.0151228	182
WT	UT	Tenericutes	0.0121902	182
WT	UT	Verrucomicrobia	0.000115	182
WT	UT	Actinobacteria	0.00943017	196
WT	UT	Bacteroidetes	0.707435	196
WT	UT	Cyanobacteria	0.00529009	196
WT	UT	Deferribacteres	0	196
WT	UT	Firmicutes	0.253407	196
WT	UT	Proteobacteria	0.0147203	196
WT	UT	Tenericutes	0.00920016	196
WT	UT	Verrucomicrobia	0.00051751	196
WT	UT	Actinobacteria	0.0155253	210
WT	UT	Bacteroidetes	0.73975	210
WT	UT	Cyanobacteria	0.0142603	210
WT	UT	Deferribacteres	0	210
WT	UT	Firmicutes	0.204761	210
WT	UT	Proteobacteria	0.0128802	210
WT	UT	Tenericutes	0.0126502	210
WT	UT	Verrucomicrobia	0.0001725	210
WT	UT	Actinobacteria	0.0203554	224
WT	UT	Bacteroidetes	0.762923	224
WT	UT	Cyanobacteria	0.0105227	224
WT	UT	Deferribacteres	0	224
WT	UT	Firmicutes	0.168133	224
WT	UT	Proteobacteria	0.0250704	224
WT	UT	Tenericutes	0.0121327	224
WT	UT	Verrucomicrobia	0.00086252	224
WT	UT	Actinobacteria	0.0126502	238
WT	UT	Bacteroidetes	0.764706	238
WT	UT	Cyanobacteria	0.0137427	238
WT	UT	Deferribacteres	0	238
WT	UT	Firmicutes	0.165718	238
WT	UT	Proteobacteria	0.0194928	238
WT	UT	Tenericutes	0.0220804	238
WT	UT	Verrucomicrobia	0.00161003	238
Per 1/2-dko	UT	Actinobacteria	0.0191018	-14
Per 1/2-dko	UT	Bacteroidetes	0.667131	-14
Per 1/2-dko	UT	Cyanobacteria	0.0107527	-14
Per 1/2-dko	UT	Deferribacteres	0.0445288	-14
Per 1/2-dko	UT	Firmicutes	0.159941	-14
Per 1/2-dko	UT	Proteobacteria	0.0641366	-14
Per 1/2-dko	UT	Tenericutes	0.0344086	-14
Per 1/2-dko	UT	Verrucomicrobia	0	-14
Per 1/2-dko	UT	Actinobacteria	0.0126081	-7
Per 1/2-dko	UT	Bacteroidetes	0.808518	-7
Per 1/2-dko	UT	Cyanobacteria	0.0124394	-7
Per 1/2-dko	UT	Deferribacteres	0.0182585	-7
Per 1/2-dko	UT	Firmicutes	0.0939911	-7
Per 1/2-dko	UT	Proteobacteria	0.0365591	-7
Per 1/2-dko	UT	Tenericutes	0.017626	-7
Per 1/2-dko	UT	Verrucomicrobia	0	-7
Per 1/2-dko	UT	Actinobacteria	0.0133671	0
Per 1/2-dko	UT	Bacteroidetes	0.721948	0
Per 1/2-dko	UT	Cyanobacteria	0.0143791	0
Per 1/2-dko	UT	Deferribacteres	0.0199874	0
Per 1/2-dko	UT	Firmicutes	0.151676	0
Per 1/2-dko	UT	Proteobacteria	0.0541851	0
Per 1/2-dko	UT	Tenericutes	0.0244571	0
Per 1/2-dko	UT	Verrucomicrobia	0	0
Per 1/2-dko	UT	Actinobacteria	0.01712	7
Per 1/2-dko	UT	Bacteroidetes	0.668058	7
Per 1/2-dko	UT	Cyanobacteria	0.0285052	7
Per 1/2-dko	UT	Deferribacteres	0.0384567	7
Per 1/2-dko	UT	Firmicutes	0.15779	7
Per 1/2-dko	UT	Proteobacteria	0.0485347	7
Per 1/2-dko	UT	Tenericutes	0.0415349	7
Per 1/2-dko	UT	Verrucomicrobia	0	7
Per 1/2-dko	UT	Actinobacteria	0.0174151	11
Per 1/2-dko	UT	Bacteroidetes	0.79085	11
Per 1/2-dko	UT	Cyanobacteria	0.00742146	11
Per 1/2-dko	UT	Deferribacteres	0.0125659	11
Per 1/2-dko	UT	Firmicutes	0.120093	11
Per 1/2-dko	UT	Proteobacteria	0.0347881	11
Per 1/2-dko	UT	Tenericutes	0.016867	11
Per 1/2-dko	UT	Verrucomicrobia	0	11
Per 1/2-dko	UT	Actinobacteria	0.0235716	14
Per 1/2-dko	UT	Bacteroidetes	0.735062	14
Per 1/2-dko	UT	Cyanobacteria	0.0118069	14
Per 1/2-dko	UT	Deferribacteres	0.0161501	14
Per 1/2-dko	UT	Firmicutes	0.127388	14
Per 1/2-dko	UT	Proteobacteria	0.0532996	14
Per 1/2-dko	UT	Tenericutes	0.0326797	14
Per 1/2-dko	UT	Verrucomicrobia	4.22e-05	14
Per 1/2-dko	UT	Actinobacteria	0.0184693	28
Per 1/2-dko	UT	Bacteroidetes	0.756062	28
Per 1/2-dko	UT	Cyanobacteria	0.00531309	28
Per 1/2-dko	UT	Deferribacteres	0.0190597	28
Per 1/2-dko	UT	Firmicutes	0.140333	28
Per 1/2-dko	UT	Proteobacteria	0.0409446	28
Per 1/2-dko	UT	Tenericutes	0.0198187	28
Per 1/2-dko	UT	Verrucomicrobia	0	28
Per 1/2-dko	UT	Actinobacteria	0.0281678	42
Per 1/2-dko	UT	Bacteroidetes	0.621843	42
Per 1/2-dko	UT	Cyanobacteria	0.0162345	42
Per 1/2-dko	UT	Deferribacteres	0.0261438	42
Per 1/2-dko	UT	Firmicutes	0.201012	42
Per 1/2-dko	UT	Proteobacteria	0.0632089	42
Per 1/2-dko	UT	Tenericutes	0.0433903	42
Per 1/2-dko	UT	Verrucomicrobia	0	42
Per 1/2-dko	UT	Actinobacteria	0.0281257	70
Per 1/2-dko	UT	Bacteroidetes	0.710057	70
Per 1/2-dko	UT	Cyanobacteria	0.0148851	70
Per 1/2-dko	UT	Deferribacteres	0.012102	70
Per 1/2-dko	UT	Firmicutes	0.151718	70
Per 1/2-dko	UT	Proteobacteria	0.0540165	70
Per 1/2-dko	UT	Tenericutes	0.0290955	70
Per 1/2-dko	UT	Verrucomicrobia	0	70
Per 1/2-dko	UT	Actinobacteria	0.0208307	112
Per 1/2-dko	UT	Bacteroidetes	0.688256	112
Per 1/2-dko	UT	Cyanobacteria	0.0137887	112
Per 1/2-dko	UT	Deferribacteres	0.019903	112
Per 1/2-dko	UT	Firmicutes	0.152646	112
Per 1/2-dko	UT	Proteobacteria	0.0566308	112
Per 1/2-dko	UT	Tenericutes	0.0479443	112
Per 1/2-dko	UT	Verrucomicrobia	0	112
Per 1/2-dko	UT	Actinobacteria	0.0285473	154
Per 1/2-dko	UT	Bacteroidetes	0.66945	154
Per 1/2-dko	UT	Cyanobacteria	0.0150538	154
Per 1/2-dko	UT	Deferribacteres	0.0227282	154
Per 1/2-dko	UT	Firmicutes	0.154586	154
Per 1/2-dko	UT	Proteobacteria	0.0672148	154
Per 1/2-dko	UT	Tenericutes	0.0424204	154
Per 1/2-dko	UT	Verrucomicrobia	0	154
Per 1/2-dko	UT	Actinobacteria	0.0272432	182
Per 1/2-dko	UT	Bacteroidetes	0.677916	182
Per 1/2-dko	UT	Cyanobacteria	0.00587332	182
Per 1/2-dko	UT	Deferribacteres	0.0223638	182
Per 1/2-dko	UT	Firmicutes	0.160116	182
Per 1/2-dko	UT	Proteobacteria	0.060947	182
Per 1/2-dko	UT	Tenericutes	0.0455408	182
Per 1/2-dko	UT	Verrucomicrobia	0	182
Per 1/2-dko	UT	Actinobacteria	0.0254691	196
Per 1/2-dko	UT	Bacteroidetes	0.712924	196
Per 1/2-dko	UT	Cyanobacteria	0.0123129	196
Per 1/2-dko	UT	Deferribacteres	0.0076323	196
Per 1/2-dko	UT	Firmicutes	0.130508	196
Per 1/2-dko	UT	Proteobacteria	0.0704196	196
Per 1/2-dko	UT	Tenericutes	0.0407337	196
Per 1/2-dko	UT	Verrucomicrobia	0	196
Per 1/2-dko	UT	Actinobacteria	0.0382037	210
Per 1/2-dko	UT	Bacteroidetes	0.669197	210
Per 1/2-dko	UT	Cyanobacteria	0.0151381	210
Per 1/2-dko	UT	Deferribacteres	0.0179212	210
Per 1/2-dko	UT	Firmicutes	0.146616	210
Per 1/2-dko	UT	Proteobacteria	0.0742146	210
Per 1/2-dko	UT	Tenericutes	0.0387097	210
Per 1/2-dko	UT	Verrucomicrobia	0	210
Per 1/2-dko	UT	Actinobacteria	0.0314991	224
Per 1/2-dko	UT	Bacteroidetes	0.66439	224
Per 1/2-dko	UT	Cyanobacteria	0.0131984	224
Per 1/2-dko	UT	Deferribacteres	0.0226861	224
Per 1/2-dko	UT	Firmicutes	0.147544	224
Per 1/2-dko	UT	Proteobacteria	0.083618	224
Per 1/2-dko	UT	Tenericutes	0.0370651	224
Per 1/2-dko	UT	Verrucomicrobia	0	224
Per 1/2-dko	UT	Actinobacteria	0.0280413	238
Per 1/2-dko	UT	Bacteroidetes	0.689564	238
Per 1/2-dko	UT	Cyanobacteria	0.0119755	238
Per 1/2-dko	UT	Deferribacteres	0.0179212	238
Per 1/2-dko	UT	Firmicutes	0.142695	238
Per 1/2-dko	UT	Proteobacteria	0.0694075	238
Per 1/2-dko	UT	Tenericutes	0.0403964	238
Per 1/2-dko	UT	Verrucomicrobia	0	238

## Sheet: Fig 2B and E
Figure2B WT(UT) Shannon
Days	Barcode	-14	-7	0	7	11	14	28	42	70	112	154	182	186	210	224	238
	WT(UT)6	3.59725	3.03857	3.21037	3.52062	2.97518	3.56373	3.13446	3.15747	3.65188	3.62882	3.90703	3.62894	3.43742	3.66492	3.81459	3.5458
	WT(UT)7	3.42733	2.93219	3.27884	3.47903	3.35633	3.28266	3.0075	3.23451	3.19814	3.70937	3.66712	3.77506	3.54923	3.61673	3.59859	3.34972
	WT(UT)8	3.65122	3.40042	3.41513	3.2574	3.22648	3.50007	3.4216	3.72467	3.42264	3.63856	3.48207	3.89636	3.4986	3.51646	3.17321	3.49655
	WT(UT)14	3.57772	2.98882	3.28407	3.10993	2.70592	3.10236	3.04284	3.04687	2.83926	3.52719	3.68809	3.24803	3.71466	3.34488	3.55665	3.44175
	WT(UT)15	3.29313	2.98644	3.22592	3.29392	2.62175	3.27846	2.89915	2.63391	3.07622	3.47659	3.55829	3.34022	3.50084	3.37345	3.35938	3.64248
	WT(UT)16	3.24595	3.32801	3.09938	2.90516	2.98011	3.15105	2.34349	3.16233	3.5643	3.42435	3.34735	3.41331	3.20763	3.50199	3.67347	3.55108
	WT(UT)17	3.17199	2.86588	2.78311	3.30093	2.71951	2.90674	2.77114	3.02048	3.31028	3.34597	3.91903	3.25746	3.57745	3.61888	3.20544	3.48967
	WT(UT)18	3.67067	2.42748	2.9841	2.54978	2.59841	2.9154	2.89935	2.82167	2.98296	3.66449	3.41326	3.22956	3.30899	3.17123	3.59535	3.47603
	WT(UT)19	3.39866	3.02036	3.23264	3.27771	3.14866	3.28485	3.01029	3.49553	3.71194	3.55211	3.7327	3.57036	3.57468	3.50143	3.71564	3.39577
	WT(UT)20	3.12701	3.47601	3.45348	3.36096	3.35527	3.27752	3.40585	3.46188	3.39365	3.47254	3.56233	3.67012	3.44815	3.5271	3.36628	3.56281
	WT(UT)21	3.34462	3.42908	3.48943	3.28266	3.44966	3.38942	3.1755	3.54076	3.72194	3.59846	3.42602	3.70168	3.66091	3.47749	3.53176	3.56715
Figure2E Per 1/2-dko(UT) Shannon
Days	Barcode	-14	-7	0	7	11	14	28	42	70	112	154	182	186	210	224	238
	Per 1/2-dko(UT)5	3.65492	3.43796	3.50219	3.5595	3.00412	3.45321	3.81736	4.03187	3.73237	3.99822	4.0286	4.10528	3.95867	3.92914	3.79656	3.65285
	Per 1/2-dko(UT)6	2.84165	2.89001	3.39088	3.44244	3.02809	3.08062	2.99699	3.22947	3.43272	3.29001	3.5859	3.61979	3.258	3.618	3.49498	3.49048
	Per 1/2-dko(UT)7	3.41639	2.74017	3.81652	3.50563	3.38096	3.64951	3.55541	4.03491	3.63775	3.91104	3.85361	3.93191	3.94844	3.99894	3.81684	3.72031
	Per 1/2-dko(UT)8	3.76082	3.08037	3.15833	3.51034	3.33473	3.22191	2.93496	3.73014	3.33599	3.66065	3.5959		3.83261	3.77952	3.73486	3.386
	Per 1/2-dko(UT)9	3.36209	3.17583	3.34671	3.75072	3.20092	3.30209	3.02824	3.58041	3.96451	3.67505	3.82555	3.72789	3.73552	3.59855	3.44756	3.55755
	Per 1/2-dko(UT)14	3.28765	3.13082	3.33029	3.3433	2.88178	3.37655	3.45347	3.25684	3.32802	3.51098	3.33888	3.70652	3.45194	3.46009	3.78776	3.4524
	Per 1/2-dko(UT)15	3.49324	2.48349	3.33781	3.31955	3.04147	3.52526	3.53848	3.49696	3.51095	3.64371	3.48597	3.67123	3.73658	3.64099	4.01674	3.47722
	Per 1/2-dko(UT)16	3.49033	2.87833	3.43057	3.03303	3.01465	3.13328	3.2494	2.98674	3.12855	3.5673	3.42883	3.54602	3.58833	3.34076	3.81694	3.64836
	Per 1/2-dko(UT)22	3.41669	3.01302	3.09978	3.14072	2.76639	3.20218	3.47765	3.17437	3.52822	3.3977	3.38928	3.34364	3.70255	3.34788	3.34919	3.28927
	Per 1/2-dko(UT)23	3.08418	2.51124	2.90144	3.45399	2.73791	2.94719	2.77593	3.65969	2.97331	3.55841	3.6225	3.53613	3.53003	3.48848	3.42956	3.44695
	Per 1/2-dko(UT)24	3.58654	2.9396	3.1392	3.32675	3.73922	3.62281	3.14658	3.3069	3.4791	3.53212	3.48175	3.36935	3.8946	3.53462	3.57057	3.54751
	Per 1/2-dko(UT)25	3.40449	3.30472	3.31394	3.18194	3.2547	3.35643	3.39264	3.79425	3.87838	3.62238	3.57077	3.52807	3.568	3.24612	3.45821	3.60169
	Per 1/2-dko(UT)26	3.62522	2.80509	3.75909	3.26447	2.93217	3.11937	2.92438	3.08402	3.18825	3.79985	4.04436	3.73748	3.76786	3.81063	3.59608	3.95717
	Per 1/2-dko(UT)27	3.44784	2.9591	3.25515	3.20028	2.85843	3.37555	3.58329	3.45518	3.09328	3.75674	3.64116	3.42443	3.60216	3.80515	3.43742	3.47818
	Per 1/2-dko(UT)28	3.22224	2.48662		3.3501	2.97807	3.01109	2.41795	3.4069			3.71661		3.60277	3.40679	3.41684	3.44213

## Sheet: Fig 2C and F
Figure2C WT(UT) Chao1
Days	Barcode	-14	-7	0	7	11	14	28	42	70	112	154	182	186	210	224	238
	WT(UT)6	126.667	120.188	130.833	143.167	130.059	147.4	130.75	119.105	142.954	137.25	129.8	169.4	130.773	149.25	144	176
	WT(UT)7	124	91.3	123.143	137.647	154.5	135.368	128.391	117.24	135.333	135.652	127.546	158.25	127	130	142.773	131.24
	WT(UT)8	108.056	104.688	113.25	146.059	156.312	147.556	134.077	170.231	135.235	134.182	138.769	148.6	128.056	140.938	156.6	105.917
	WT(UT)14	131.368	140.177	123.55	133.067	157.077	127.474	141.091	120.368	116.667	141.062	145.25	126.136	136.5	141.6	139.25	146.177
	WT(UT)15	118.8	155.5	126.833	123	99.4615	129	131.667	139.462	111.5	127.375	137.667	119	113.44	111.056	144.5	154.333
	WT(UT)16	118.526	135.462	118.954	129.619	137.667	107.5	57.1429	116.5	132.118	116.056	113	136.546	132	125.5	149.062	141.619
	WT(UT)17	115.5	137.167	112.214	142.957	163.235	146	137.75	149.556	132.24	145.792	135.542	109.588	160.143	139.625	139.833	154.5
	WT(UT)18	143.913	138.5	136	91.2308	127.05	166.556	140.188	112.071	113.812	146.333	130.895	113.812	144.714	91.0667	135.167	125.3
	WT(UT)19	101.556	105.75	84.6667	117.75	101.1	85.2	140.75	139.857	129.235	118	149.909	125.083	125.071	117.714	113.773	118
	WT(UT)20	91.1111	107.55	145.375	123.235	103.5	123.118	114.04	125.667	114.091	130	108.5	148.429	124.5	139.5	89.5	124.556
	WT(UT)21	85.8125	97.3529	125	135	98.0769	102	118.429	119.769	126.056	113	115.235	122.882	119.714	132.938	108.833	124.333
Figure2F Per 1/2-dko(UT) Chao1
Days	Barcode	-14	-7	0	7	11	14	28	42	70	112	154	182	186	210	224	238
	Per 1/2-dko(UT)5	131.24	146.333	153.714	130.04	137.111	176	148.75	170.056	145.4	151.286	174.37	161.607	154	152.913	132	155.714
	Per 1/2-dko(UT)6	117.25	113.083	174.6	103.526	131.125	120.312	131	149.056	159	130.474	122.353	144.105	104.909	129.158	134.194	135
	Per 1/2-dko(UT)7	116.773	121.714	152.353	148	154.2	138.538	140.688	151.9	164	162.526	160.292	148.556	153.895	164.391	148.619	162.954
	Per 1/2-dko(UT)8	152.111	118.75	145.4	145.429	129.25	127.375	149.167	136	112	128.556	141.895	140.435	135.546	144.194	156.05	157.353
	Per 1/2-dko(UT)9	119.25	130.077	126.9	141.5	142.2	129.3	136.067	137.625	153.035	135.5	149.588	160.2	131.043	136.474	120.542	140.167
	Per 1/2-dko(UT)14	125.538	128.062	126	140	130.353	148.714	187.375	138.067	131.6	163.5	140	140.895	146.429	105.333	166.177	125.636
	Per 1/2-dko(UT)15	132.55	111	162.261	152.667	148.056	126.043	125.966	127.636	149	150.429	137.588	118.4	121.546	137.619	159.474	145.059
	Per 1/2-dko(UT)16	121.286	112.526	117.769	143.429	128.714	148.167	142.75	160.312	134.556	146.368	146.364	108.667	127.235	121.938	147.75	168.177
	Per 1/2-dko(UT)22	117.5	138.429	108.714	161.15	130.105	115.25	150.05	114.286	146.105	141	146.167	121.261	155.957	151.714	112.056	145.75
	Per 1/2-dko(UT)23	123.714	123.667	106.25	122.4	159.833	118.368	115.368	153.056	142.5	120.5	127.13	127.667	128.5	126.667	114.053	127.105
	Per 1/2-dko(UT)24	120.65	109.143	149.769	119.625	151.231	134.462	108.882	121.12	136.333	133.909	129.5	103.833	143.12	126.312	145.333	147.79
	Per 1/2-dko(UT)25	146	137.062	129.13	122.083	107.714	119.053	132	136.333	134.107	138.182	123.316	134.261	160.714	120.25	129.938	127.954
	Per 1/2-dko(UT)26	137.056	106.79	161.333	152	134.833	156.154	128.062	125.542	135.6	149.2	163	138.714	159.333	167.273	128.476	152.333
	Per 1/2-dko(UT)27	140.833	129.474	132.067	134.588	115	117.333	155.897	139.882	157.5	139.04	130.474	129.118	116	151.235	136.333	122
	Per 1/2-dko(UT)28	115.438	116.368	155.143	119.79	95.75	128.333	109.556	115.636	145.526	143.8	158.353		135.917	145.556	131.3	113.059

## Sheet: Fig 2G and 3G
Unique sample name	Axis.1	Axis.2	Mouse strain	Condition	Day in experiment
3472-CZ-101	0.14453	0.013525	WT	T	0
3472-CZ-102	0.095616	0.18321	WT	T	0
3472-CZ-103	0.18207	-0.028722	WT	T	0
3472-CZ-104	0.026672	0.10225	WT	T	0
3472-CZ-105	0.18861	-0.023229	WT	T	0
3472-CZ-106	0.21624	0.043391	WT	UT	0
3472-CZ-107	0.15307	0.11955	WT	UT	0
3472-CZ-108	0.087466	0.05018	WT	UT	0
3472-CZ-109	-0.25351	0.20544	WT	T	0
3472-CZ-110	-0.27071	0.2511	WT	T	0
3472-CZ-111	-0.26446	0.21996	WT	T	0
3472-CZ-112	-0.29508	0.27569	WT	T	0
3472-CZ-113	-0.25478	0.21936	WT	T	0
3472-CZ-114	0.22303	-0.094325	WT	UT	0
3472-CZ-115	0.25026	-0.042785	WT	UT	0
3472-CZ-116	0.25496	-0.083631	WT	UT	0
3472-CZ-117	0.30369	-0.13476	WT	UT	0
3472-CZ-118	0.2838	-0.14782	WT	UT	0
3472-CZ-119	-0.11333	0.20426	WT	UT	0
3472-CZ-120	-0.12305	0.26691	WT	UT	0
3472-CZ-121	-0.11367	0.29023	WT	UT	0
3472-CZ-122	-0.036357	0.082435	WT	T	0
3472-CZ-123	0.30379	-0.017894	Per 1/2-dko	T	0
3472-CZ-124	0.27452	0.014879	Per 1/2-dko	T	0
3472-CZ-125	0.26346	-0.01653	Per 1/2-dko	T	0
3472-CZ-126	0.29034	0.0050403	Per 1/2-dko	T	0
3472-CZ-127	0.2019	0.10632	Per 1/2-dko	UT	0
3472-CZ-128	0.27816	0.031227	Per 1/2-dko	UT	0
3472-CZ-129	0.21891	0.036052	Per 1/2-dko	UT	0
3472-CZ-130	0.28337	-0.042494	Per 1/2-dko	UT	0
3472-CZ-131	0.2293	0.09357	Per 1/2-dko	UT	0
3472-CZ-132	0.27498	0.002293	Per 1/2-dko	T	0
3472-CZ-133	0.27554	-0.045843	Per 1/2-dko	T	0
3472-CZ-134	0.21465	0.036785	Per 1/2-dko	T	0
3472-CZ-135	0.25848	0.066282	Per 1/2-dko	T	0
3472-CZ-136	0.22672	0.014176	Per 1/2-dko	UT	0
3472-CZ-137	0.28011	-0.076278	Per 1/2-dko	UT	0
3472-CZ-138	0.23211	0.061726	Per 1/2-dko	UT	0
3472-CZ-139	0.25013	-0.028114	Per 1/2-dko	T	0
3472-CZ-140	0.29528	-0.034941	Per 1/2-dko	T	0
3472-CZ-141	0.22984	0.020728	Per 1/2-dko	T	0
3472-CZ-142	0.28139	0.024089	Per 1/2-dko	T	0
3472-CZ-143	0.27428	0.00085347	Per 1/2-dko	T	0
3472-CZ-144	0.25626	-0.0093463	Per 1/2-dko	UT	0
3472-CZ-145	0.25647	0.014499	Per 1/2-dko	UT	0
3472-CZ-146	0.27783	-0.063811	Per 1/2-dko	UT	0
3472-CZ-147	0.28498	-0.11481	Per 1/2-dko	UT	0
3472-CZ-148	0.25323	-0.044207	Per 1/2-dko	UT	0
3472-CZ-149	0.31324	-0.030152	Per 1/2-dko	UT	0
3472-CZ-150	0.28874	-0.10872	Per 1/2-dko	UT	0
4716-CZ-101	-0.35756	-0.39285	WT	T	11
4716-CZ-102	-0.37657	-0.38613	WT	T	11
4716-CZ-103	-0.3779	-0.43264	WT	T	11
4716-CZ-104	-0.36831	-0.40913	WT	T	11
4716-CZ-105	-0.31123	-0.33688	WT	T	11
4716-CZ-106	0.2262	-0.011546	WT	UT	11
4716-CZ-107	0.13755	0.0038163	WT	UT	11
4716-CZ-108	0.1939	-0.040755	WT	UT	11
4716-CZ-109	-0.3397	-0.30245	WT	T	11
4716-CZ-110	-0.33112	-0.30062	WT	T	11
4716-CZ-111	-0.33525	-0.30576	WT	T	11
4716-CZ-112	-0.32979	-0.30626	WT	T	11
4716-CZ-113	-0.19549	0.17337	WT	T	11
4716-CZ-114	0.30952	-0.14724	WT	UT	11
4716-CZ-115	0.29086	-0.17992	WT	UT	11
4716-CZ-116	0.25181	0.028453	WT	UT	11
4716-CZ-117	0.29595	-0.072222	WT	UT	11
4716-CZ-118	0.30514	-0.16537	WT	UT	11
4716-CZ-119	-0.085754	0.25987	WT	UT	11
4716-CZ-120	-0.069955	0.23192	WT	UT	11
4716-CZ-121	-0.11335	0.30505	WT	UT	11
4716-CZ-122	-0.17862	-0.42089	WT	T	11
4716-CZ-123	-0.3141	-0.067388	Per 1/2-dko	T	11
4716-CZ-124	-0.30471	-0.070926	Per 1/2-dko	T	11
4716-CZ-125	-0.31131	-0.073434	Per 1/2-dko	T	11
4716-CZ-126	-0.31781	-0.067243	Per 1/2-dko	T	11
4716-CZ-127	0.24038	0.064404	Per 1/2-dko	UT	11
4716-CZ-128	0.3166	-0.053736	Per 1/2-dko	UT	11
4716-CZ-129	0.26024	0.016479	Per 1/2-dko	UT	11
4716-CZ-130	0.27212	0.029888	Per 1/2-dko	UT	11
4716-CZ-131	0.2663	0.030923	Per 1/2-dko	UT	11
4716-CZ-132	-0.34083	-0.15165	Per 1/2-dko	T	11
4716-CZ-133	-0.33267	-0.14368	Per 1/2-dko	T	11
4716-CZ-134	-0.34087	-0.14747	Per 1/2-dko	T	11
4716-CZ-135	-0.3457	-0.16154	Per 1/2-dko	T	11
4716-CZ-136	0.27161	0.018361	Per 1/2-dko	UT	11
4716-CZ-137	0.32654	-0.18734	Per 1/2-dko	UT	11
4716-CZ-138	0.27588	-0.042444	Per 1/2-dko	UT	11
4716-CZ-139	-0.30928	-0.35404	Per 1/2-dko	T	11
4716-CZ-140	-0.30505	-0.34761	Per 1/2-dko	T	11
4716-CZ-141	-0.29673	-0.32908	Per 1/2-dko	T	11
4716-CZ-142	-0.30738	-0.35215	Per 1/2-dko	T	11
4716-CZ-143	-0.35421	-0.29303	Per 1/2-dko	T	11
4716-CZ-144	0.32404	-0.10903	Per 1/2-dko	UT	11
4716-CZ-145	0.32179	-0.089614	Per 1/2-dko	UT	11
4716-CZ-146	0.18254	-0.085697	Per 1/2-dko	UT	11
4716-CZ-147	0.30122	-0.21885	Per 1/2-dko	UT	11
4716-CZ-148	0.27636	0.013608	Per 1/2-dko	UT	11
4716-CZ-149	0.28486	0.00042929	Per 1/2-dko	UT	11
4716-CZ-150	0.30553	-0.041501	Per 1/2-dko	UT	11
4064-CZ-100	0.2281	-0.053602	Per 1/2-dko	UT	154
4064-CZ-51	-0.24052	-0.54732	WT	T	154
4064-CZ-52	-0.29525	-0.43082	WT	T	154
4064-CZ-53	-0.29387	-0.44572	WT	T	154
4064-CZ-54	-0.2888	-0.43291	WT	T	154
4064-CZ-55	-0.37098	-0.34728	WT	T	154
4064-CZ-56	0.045163	0.16343	WT	UT	154
4064-CZ-57	0.1759	0.022469	WT	UT	154
4064-CZ-58	0.15794	0.00013503	WT	UT	154
4064-CZ-59	-0.37171	0.11675	WT	T	154
4064-CZ-60	-0.3801	0.081303	WT	T	154
4064-CZ-61	-0.36927	0.080553	WT	T	154
4064-CZ-62	-0.37335	0.026786	WT	T	154
4064-CZ-63	-0.12356	0.13351	WT	T	154
4064-CZ-64	0.1754	0.013053	WT	UT	154
4064-CZ-65	0.16356	0.026956	WT	UT	154
4064-CZ-66	0.19921	-0.048477	WT	UT	154
4064-CZ-67	0.088315	0.094983	WT	UT	154
4064-CZ-68	0.17575	-0.020697	WT	UT	154
4064-CZ-69	-0.064175	0.10616	WT	UT	154
4064-CZ-70	-0.057615	0.19785	WT	UT	154
4064-CZ-71	-0.096938	0.17942	WT	UT	154
4064-CZ-72	-0.20661	-0.35123	WT	T	154
4064-CZ-73	-0.31465	0.14069	Per 1/2-dko	T	154
4064-CZ-74	-0.33322	0.19027	Per 1/2-dko	T	154
4064-CZ-75	-0.33286	0.20703	Per 1/2-dko	T	154
4064-CZ-76	-0.31976	0.21197	Per 1/2-dko	T	154
4064-CZ-77	0.13038	0.010634	Per 1/2-dko	UT	154
4064-CZ-78	0.2109	-0.021985	Per 1/2-dko	UT	154
4064-CZ-79	0.14629	-0.04215	Per 1/2-dko	UT	154
4064-CZ-80	0.23787	0.061843	Per 1/2-dko	UT	154
4064-CZ-81	0.18123	0.072547	Per 1/2-dko	UT	154
4064-CZ-82	-0.40165	0.086743	Per 1/2-dko	T	154
4064-CZ-83	-0.42825	0.086778	Per 1/2-dko	T	154
4064-CZ-84	-0.37512	0.080785	Per 1/2-dko	T	154
4064-CZ-85	-0.41526	0.08794	Per 1/2-dko	T	154
4064-CZ-86	0.24982	0.061837	Per 1/2-dko	UT	154
4064-CZ-87	0.20593	0.071686	Per 1/2-dko	UT	154
4064-CZ-88	0.24883	-0.10788	Per 1/2-dko	UT	154
4064-CZ-89	-0.25682	0.16153	Per 1/2-dko	T	154
4064-CZ-90	-0.23056	0.0648	Per 1/2-dko	T	154
4064-CZ-91	-0.25681	0.11378	Per 1/2-dko	T	154
4064-CZ-92	-0.27805	0.1719	Per 1/2-dko	T	154
4064-CZ-93	-0.35138	0.098202	Per 1/2-dko	T	154
4064-CZ-94	0.26094	0.027165	Per 1/2-dko	UT	154
4064-CZ-95	0.23934	0.04114	Per 1/2-dko	UT	154
4064-CZ-96	0.24233	-0.014877	Per 1/2-dko	UT	154
4064-CZ-97	0.19158	-0.042809	Per 1/2-dko	UT	154
4064-CZ-98	0.15221	0.10177	Per 1/2-dko	UT	154
4064-CZ-99	0.16506	-0.13862	Per 1/2-dko	UT	154
4064-CZ-101	-0.17994	-0.071344	WT	T	182
4064-CZ-102	-0.20933	-0.025284	WT	T	182
4064-CZ-103	-0.22391	-0.017917	WT	T	182
4064-CZ-104	-0.19844	-0.023459	WT	T	182
4064-CZ-105	-0.26262	-0.18413	WT	T	182
4064-CZ-106	0.051094	0.037357	WT	UT	182
4064-CZ-107	0.09705	0.028447	WT	UT	182
4064-CZ-108	0.05001	0.027305	WT	UT	182
4064-CZ-110	-0.33952	0.068265	WT	T	182
4064-CZ-111	-0.34935	0.065134	WT	T	182
4064-CZ-112	-0.37756	0.037047	WT	T	182
4064-CZ-113	-0.16009	0.18733	WT	T	182
4064-CZ-114	0.20992	-0.062577	WT	UT	182
4064-CZ-115	0.1434	0.038259	WT	UT	182
4064-CZ-116	0.17783	-0.093534	WT	UT	182
4064-CZ-117	0.19482	-0.046328	WT	UT	182
4064-CZ-118	0.19273	-0.070076	WT	UT	182
4064-CZ-119	-0.089639	0.20865	WT	UT	182
4064-CZ-120	-0.079639	0.15339	WT	UT	182
4064-CZ-121	-0.084791	0.19215	WT	UT	182
4064-CZ-122	-0.18937	0.097321	WT	T	182
4064-CZ-123	-0.29077	0.12086	Per 1/2-dko	T	182
4064-CZ-124	-0.33536	0.20055	Per 1/2-dko	T	182
4064-CZ-125	-0.32577	0.21064	Per 1/2-dko	T	182
4064-CZ-126	-0.31512	0.2014	Per 1/2-dko	T	182
4064-CZ-127	0.11168	0.1265	Per 1/2-dko	UT	182
4064-CZ-128	0.21888	0.0133	Per 1/2-dko	UT	182
4064-CZ-129	0.13706	0.074076	Per 1/2-dko	UT	182
4064-CZ-130	0.22453	0.094423	Per 1/2-dko	UT	182
4064-CZ-131	0.16176	0.10089	Per 1/2-dko	UT	182
4064-CZ-132	-0.38029	0.060115	Per 1/2-dko	T	182
4064-CZ-133	-0.42299	0.068049	Per 1/2-dko	T	182
4064-CZ-134	-0.42142	0.098353	Per 1/2-dko	T	182
4064-CZ-135	-0.42059	0.087763	Per 1/2-dko	T	182
4064-CZ-136	0.14387	0.12765	Per 1/2-dko	UT	182
4064-CZ-137	0.16691	0.12474	Per 1/2-dko	UT	182
4064-CZ-138	0.17761	0.11624	Per 1/2-dko	UT	182
4064-CZ-139	-0.26171	0.18383	Per 1/2-dko	T	182
4064-CZ-140	-0.26201	0.17576	Per 1/2-dko	T	182
4064-CZ-141	-0.28463	0.097004	Per 1/2-dko	T	182
4064-CZ-142	-0.26461	0.1273	Per 1/2-dko	T	182
4064-CZ-143	-0.25985	0.18082	Per 1/2-dko	T	182
4064-CZ-144	0.24167	-0.029066	Per 1/2-dko	UT	182
4064-CZ-145	0.23128	-0.032847	Per 1/2-dko	UT	182
4064-CZ-146	0.24341	0.027825	Per 1/2-dko	UT	182
4064-CZ-147	0.24629	-0.079341	Per 1/2-dko	UT	182
4064-CZ-148	0.23608	-0.073095	Per 1/2-dko	UT	182
4064-CZ-149	0.24897	-0.040192	Per 1/2-dko	UT	182
4064-CZ-301	-0.17054	0.083353	WT	T	238
4064-CZ-302	-0.14358	0.1323	WT	T	238
4064-CZ-303	-0.18055	0.14261	WT	T	238
4064-CZ-304	-0.17234	0.11789	WT	T	238
4064-CZ-305	-0.26773	-0.14098	WT	T	238
4064-CZ-306	0.22551	-0.077901	WT	UT	238
4064-CZ-307	0.23011	-0.0099055	WT	UT	238
4064-CZ-308	0.088507	0.040886	WT	UT	238
4064-CZ-309	-0.13315	0.24251	WT	T	238
4064-CZ-310	-0.15998	0.17782	WT	T	238
4064-CZ-311	-0.17957	0.19605	WT	T	238
4064-CZ-312	-0.18073	0.19349	WT	T	238
4064-CZ-313	-0.13771	0.22011	WT	T	238
4064-CZ-314	0.23316	-0.099965	WT	UT	238
4064-CZ-315	0.20663	0.030371	WT	UT	238
4064-CZ-316	0.151	-0.04488	WT	UT	238
4064-CZ-317	0.17902	-0.019298	WT	UT	238
4064-CZ-318	0.15696	0.087384	WT	UT	238
4064-CZ-319	-0.069	0.19611	WT	UT	238
4064-CZ-320	-0.084255	0.21065	WT	UT	238
4064-CZ-321	-0.098471	0.15381	WT	UT	238
4064-CZ-322	-0.17822	-0.37817	WT	T	238
4064-CZ-323	-0.17964	0.25547	Per 1/2-dko	T	238
4064-CZ-324	-0.17932	0.24563	Per 1/2-dko	T	238
4064-CZ-325	-0.1642	0.23124	Per 1/2-dko	T	238
4064-CZ-326	-0.19028	0.22547	Per 1/2-dko	T	238
4064-CZ-327	0.20168	0.073028	Per 1/2-dko	UT	238
4064-CZ-328	0.24663	-0.0079589	Per 1/2-dko	UT	238
4064-CZ-329	0.23645	0.090022	Per 1/2-dko	UT	238
4064-CZ-330	0.24829	0.10459	Per 1/2-dko	UT	238
4064-CZ-331	0.26898	-0.06371	Per 1/2-dko	UT	238
4064-CZ-332	-0.40573	0.1204	Per 1/2-dko	T	238
4064-CZ-333	-0.411	0.12419	Per 1/2-dko	T	238
4064-CZ-334	-0.41499	0.12411	Per 1/2-dko	T	238
4064-CZ-335	-0.39705	0.10922	Per 1/2-dko	T	238
4064-CZ-336	0.22444	0.088548	Per 1/2-dko	UT	238
4064-CZ-337	0.22146	0.10394	Per 1/2-dko	UT	238
4064-CZ-338	0.26045	0.041297	Per 1/2-dko	UT	238
4064-CZ-339	-0.2472	0.20938	Per 1/2-dko	T	238
4064-CZ-340	-0.24333	0.18337	Per 1/2-dko	T	238
4064-CZ-341	-0.24779	0.18834	Per 1/2-dko	T	238
4064-CZ-342	-0.24934	0.11477	Per 1/2-dko	T	238
4064-CZ-343	-0.169	0.087674	Per 1/2-dko	T	238
4064-CZ-344	0.26181	0.045569	Per 1/2-dko	UT	238
4064-CZ-345	0.1959	-0.018099	Per 1/2-dko	UT	238
4064-CZ-346	0.24592	-0.0013717	Per 1/2-dko	UT	238
4064-CZ-347	0.2497	-0.042885	Per 1/2-dko	UT	238
4064-CZ-348	0.12068	0.076827	Per 1/2-dko	UT	238
4064-CZ-349	0.20211	0.10089	Per 1/2-dko	UT	238
4064-CZ-350	0.27167	-0.0053225	Per 1/2-dko	UT	238

## Sheet: Fig 3A and D
Mouse strain	Condition	Taxon	Average relative abundance	Day in experiment
WT	T	Actinobacteria	0.00270255	-14
WT	T	Bacteroidetes	0.764533	-14
WT	T	Cyanobacteria	0.0143752	-14
WT	T	Deferribacteres	0.00379507	-14
WT	T	Firmicutes	0.192053	-14
WT	T	Proteobacteria	0.00994767	-14
WT	T	Tenericutes	0.00126502	-14
WT	T	Verrucomicrobia	0.0113277	-14
WT	T	Actinobacteria	0.0135127	-7
WT	T	Bacteroidetes	0.784544	-7
WT	T	Cyanobacteria	0.00517509	-7
WT	T	Deferribacteres	0.00695762	-7
WT	T	Firmicutes	0.174861	-7
WT	T	Proteobacteria	0.00874015	-7
WT	T	Tenericutes	0.00172503	-7
WT	T	Verrucomicrobia	0.00448508	-7
WT	T	Actinobacteria	0.00603761	0
WT	T	Bacteroidetes	0.678052	0
WT	T	Cyanobacteria	0.0119602	0
WT	T	Deferribacteres	0.0056926	0
WT	T	Firmicutes	0.279052	0
WT	T	Proteobacteria	0.00908516	0
WT	T	Tenericutes	0.00241504	0
WT	T	Verrucomicrobia	0.00770514	0
WT	T	Actinobacteria	0.00018072	7
WT	T	Bacteroidetes	0.106262	7
WT	T	Cyanobacteria	0.00063251	7
WT	T	Deferribacteres	0	7
WT	T	Firmicutes	0.890756	7
WT	T	Proteobacteria	0.00189753	7
WT	T	Tenericutes	0	7
WT	T	Verrucomicrobia	0.00027108	7
WT	T	Actinobacteria	0.00103502	11
WT	T	Bacteroidetes	0.417285	11
WT	T	Cyanobacteria	0.00051751	11
WT	T	Deferribacteres	0	11
WT	T	Firmicutes	0.221091	11
WT	T	Proteobacteria	0.00063251	11
WT	T	Tenericutes	0	11
WT	T	Verrucomicrobia	0.359439	11
WT	T	Actinobacteria	0.00040251	14
WT	T	Bacteroidetes	0.399402	14
WT	T	Cyanobacteria	0.00069001	14
WT	T	Deferribacteres	0	14
WT	T	Firmicutes	0.406015	14
WT	T	Proteobacteria	0.00080501	14
WT	T	Tenericutes	0	14
WT	T	Verrucomicrobia	0.192686	14
WT	T	Actinobacteria	0.00404807	28
WT	T	Bacteroidetes	0.830993	28
WT	T	Cyanobacteria	0.00234029	28
WT	T	Deferribacteres	0	28
WT	T	Firmicutes	0.0844402	28
WT	T	Proteobacteria	0.00044276	28
WT	T	Tenericutes	0	28
WT	T	Verrucomicrobia	0.0777356	28
WT	T	Actinobacteria	0.00488759	42
WT	T	Bacteroidetes	0.775056	42
WT	T	Cyanobacteria	0.00034501	42
WT	T	Deferribacteres	0	42
WT	T	Firmicutes	0.083549	42
WT	T	Proteobacteria	0.00109252	42
WT	T	Tenericutes	0.00046001	42
WT	T	Verrucomicrobia	0.13461	42
WT	T	Actinobacteria	0.00126502	70
WT	T	Bacteroidetes	0.771663	70
WT	T	Cyanobacteria	0.00115002	70
WT	T	Deferribacteres	0	70
WT	T	Firmicutes	0.15071	70
WT	T	Proteobacteria	0.00063251	70
WT	T	Tenericutes	0	70
WT	T	Verrucomicrobia	0.0745788	70
WT	T	Actinobacteria	0.00281755	112
WT	T	Bacteroidetes	0.803979	112
WT	T	Cyanobacteria	0.000115	112
WT	T	Deferribacteres	0	112
WT	T	Firmicutes	0.144558	112
WT	T	Proteobacteria	0.00109252	112
WT	T	Tenericutes	0	112
WT	T	Verrucomicrobia	0.0474383	112
WT	T	Actinobacteria	0.0168478	154
WT	T	Bacteroidetes	0.779196	154
WT	T	Cyanobacteria	0.00132252	154
WT	T	Deferribacteres	0	154
WT	T	Firmicutes	0.124892	154
WT	T	Proteobacteria	0.00074751	154
WT	T	Tenericutes	0	154
WT	T	Verrucomicrobia	0.0769939	154
WT	T	Actinobacteria	0.0189753	182
WT	T	Bacteroidetes	0.782859	182
WT	T	Cyanobacteria	6.33e-05	182
WT	T	Deferribacteres	0	182
WT	T	Firmicutes	0.157812	182
WT	T	Proteobacteria	0.0029728	182
WT	T	Tenericutes	0	182
WT	T	Verrucomicrobia	0.0373182	182
WT	T	Actinobacteria	0.00776264	196
WT	T	Bacteroidetes	0.796676	196
WT	T	Cyanobacteria	0.00046001	196
WT	T	Deferribacteres	0	196
WT	T	Firmicutes	0.172331	196
WT	T	Proteobacteria	0.00925766	196
WT	T	Tenericutes	0.00080501	196
WT	T	Verrucomicrobia	0.0127077	196
WT	T	Actinobacteria	0.0125927	210
WT	T	Bacteroidetes	0.745961	210
WT	T	Cyanobacteria	0.00615261	210
WT	T	Deferribacteres	0	210
WT	T	Firmicutes	0.205509	210
WT	T	Proteobacteria	0.0120177	210
WT	T	Tenericutes	0.00074751	210
WT	T	Verrucomicrobia	0.0170203	210
WT	T	Actinobacteria	0.0115577	224
WT	T	Bacteroidetes	0.776666	224
WT	T	Cyanobacteria	0.00741763	224
WT	T	Deferribacteres	0	224
WT	T	Firmicutes	0.152895	224
WT	T	Proteobacteria	0.00920016	224
WT	T	Tenericutes	0.026393	224
WT	T	Verrucomicrobia	0.0158703	224
WT	T	Actinobacteria	0.0101777	238
WT	T	Bacteroidetes	0.799091	238
WT	T	Cyanobacteria	0.0054626	238
WT	T	Deferribacteres	0	238
WT	T	Firmicutes	0.138347	238
WT	T	Proteobacteria	0.00902766	238
WT	T	Tenericutes	0.0253004	238
WT	T	Verrucomicrobia	0.0125927	238
Per 1/2-dko	T	Actinobacteria	0.0150343	-14
Per 1/2-dko	T	Bacteroidetes	0.730842	-14
Per 1/2-dko	T	Cyanobacteria	0.00739551	-14
Per 1/2-dko	T	Deferribacteres	0.0155208	-14
Per 1/2-dko	T	Firmicutes	0.143045	-14
Per 1/2-dko	T	Proteobacteria	0.0637863	-14
Per 1/2-dko	T	Tenericutes	0.024376	-14
Per 1/2-dko	T	Verrucomicrobia	0	-14
Per 1/2-dko	T	Actinobacteria	0.0157155	-7
Per 1/2-dko	T	Bacteroidetes	0.72262	-7
Per 1/2-dko	T	Cyanobacteria	0.0153749	-7
Per 1/2-dko	T	Deferribacteres	0.0315282	-7
Per 1/2-dko	T	Firmicutes	0.131076	-7
Per 1/2-dko	T	Proteobacteria	0.06763	-7
Per 1/2-dko	T	Tenericutes	0.016056	-7
Per 1/2-dko	T	Verrucomicrobia	0	-7
Per 1/2-dko	T	Actinobacteria	0.0187807	0
Per 1/2-dko	T	Bacteroidetes	0.687734	0
Per 1/2-dko	T	Cyanobacteria	0.0129908	0
Per 1/2-dko	T	Deferribacteres	0.0339123	0
Per 1/2-dko	T	Firmicutes	0.162361	0
Per 1/2-dko	T	Proteobacteria	0.0614509	0
Per 1/2-dko	T	Tenericutes	0.0227704	0
Per 1/2-dko	T	Verrucomicrobia	0	0
Per 1/2-dko	T	Actinobacteria	0	7
Per 1/2-dko	T	Bacteroidetes	0.00048655	7
Per 1/2-dko	T	Cyanobacteria	0	7
Per 1/2-dko	T	Deferribacteres	0	7
Per 1/2-dko	T	Firmicutes	0.936749	7
Per 1/2-dko	T	Proteobacteria	0.0625699	7
Per 1/2-dko	T	Tenericutes	0	7
Per 1/2-dko	T	Verrucomicrobia	0.00019462	7
Per 1/2-dko	T	Actinobacteria	0.00642242	11
Per 1/2-dko	T	Bacteroidetes	0.565368	11
Per 1/2-dko	T	Cyanobacteria	0	11
Per 1/2-dko	T	Deferribacteres	0	11
Per 1/2-dko	T	Firmicutes	0.392789	11
Per 1/2-dko	T	Proteobacteria	0.0259329	11
Per 1/2-dko	T	Tenericutes	0	11
Per 1/2-dko	T	Verrucomicrobia	0.00948767	11
Per 1/2-dko	T	Actinobacteria	0.00330852	14
Per 1/2-dko	T	Bacteroidetes	0.49078	14
Per 1/2-dko	T	Cyanobacteria	0.00043789	14
Per 1/2-dko	T	Deferribacteres	0.00072982	14
Per 1/2-dko	T	Firmicutes	0.462901	14
Per 1/2-dko	T	Proteobacteria	0.0307498	14
Per 1/2-dko	T	Tenericutes	0.0010704	14
Per 1/2-dko	T	Verrucomicrobia	0.0100229	14
Per 1/2-dko	T	Actinobacteria	0.0640782	28
Per 1/2-dko	T	Bacteroidetes	0.750937	28
Per 1/2-dko	T	Cyanobacteria	0	28
Per 1/2-dko	T	Deferribacteres	0	28
Per 1/2-dko	T	Firmicutes	0.0984285	28
Per 1/2-dko	T	Proteobacteria	0.00277332	28
Per 1/2-dko	T	Tenericutes	0.0200944	28
Per 1/2-dko	T	Verrucomicrobia	0.063689	28
Per 1/2-dko	T	Actinobacteria	0.0323554	42
Per 1/2-dko	T	Bacteroidetes	0.586581	42
Per 1/2-dko	T	Cyanobacteria	0	42
Per 1/2-dko	T	Deferribacteres	0	42
Per 1/2-dko	T	Firmicutes	0.270861	42
Per 1/2-dko	T	Proteobacteria	0.00442758	42
Per 1/2-dko	T	Tenericutes	0.0538607	42
Per 1/2-dko	T	Verrucomicrobia	0.0519146	42
Per 1/2-dko	T	Actinobacteria	0.0254951	70
Per 1/2-dko	T	Bacteroidetes	0.669245	70
Per 1/2-dko	T	Cyanobacteria	0.00029193	70
Per 1/2-dko	T	Deferribacteres	0	70
Per 1/2-dko	T	Firmicutes	0.267163	70
Per 1/2-dko	T	Proteobacteria	0.00617915	70
Per 1/2-dko	T	Tenericutes	0.0204836	70
Per 1/2-dko	T	Verrucomicrobia	0.0111419	70
Per 1/2-dko	T	Actinobacteria	0.0349341	112
Per 1/2-dko	T	Bacteroidetes	0.697416	112
Per 1/2-dko	T	Cyanobacteria	0.0005352	112
Per 1/2-dko	T	Deferribacteres	0	112
Per 1/2-dko	T	Firmicutes	0.225223	112
Per 1/2-dko	T	Proteobacteria	0.0170291	112
Per 1/2-dko	T	Tenericutes	0.0196078	112
Per 1/2-dko	T	Verrucomicrobia	0.00525471	112
Per 1/2-dko	T	Actinobacteria	0.050309	154
Per 1/2-dko	T	Bacteroidetes	0.668662	154
Per 1/2-dko	T	Cyanobacteria	0.00540067	154
Per 1/2-dko	T	Deferribacteres	0	154
Per 1/2-dko	T	Firmicutes	0.227801	154
Per 1/2-dko	T	Proteobacteria	0.0182455	154
Per 1/2-dko	T	Tenericutes	0.0239868	154
Per 1/2-dko	T	Verrucomicrobia	0.00559529	154
Per 1/2-dko	T	Actinobacteria	0.0519146	182
Per 1/2-dko	T	Bacteroidetes	0.650027	182
Per 1/2-dko	T	Cyanobacteria	0.00097309	182
Per 1/2-dko	T	Deferribacteres	0	182
Per 1/2-dko	T	Firmicutes	0.235586	182
Per 1/2-dko	T	Proteobacteria	0.020143	182
Per 1/2-dko	T	Tenericutes	0.0381453	182
Per 1/2-dko	T	Verrucomicrobia	0.00321121	182
Per 1/2-dko	T	Actinobacteria	0.0417944	196
Per 1/2-dko	T	Bacteroidetes	0.630711	196
Per 1/2-dko	T	Cyanobacteria	0.0072009	196
Per 1/2-dko	T	Deferribacteres	0	196
Per 1/2-dko	T	Firmicutes	0.251837	196
Per 1/2-dko	T	Proteobacteria	0.0265168	196
Per 1/2-dko	T	Tenericutes	0.0366856	196
Per 1/2-dko	T	Verrucomicrobia	0.00525471	196
Per 1/2-dko	T	Actinobacteria	0.052985	210
Per 1/2-dko	T	Bacteroidetes	0.631343	210
Per 1/2-dko	T	Cyanobacteria	0.0106554	210
Per 1/2-dko	T	Deferribacteres	0	210
Per 1/2-dko	T	Firmicutes	0.232667	210
Per 1/2-dko	T	Proteobacteria	0.0306525	210
Per 1/2-dko	T	Tenericutes	0.0361018	210
Per 1/2-dko	T	Verrucomicrobia	0.00559529	210
Per 1/2-dko	T	Actinobacteria	0.0672408	224
Per 1/2-dko	T	Bacteroidetes	0.641026	224
Per 1/2-dko	T	Cyanobacteria	0.0116771	224
Per 1/2-dko	T	Deferribacteres	0	224
Per 1/2-dko	T	Firmicutes	0.195738	224
Per 1/2-dko	T	Proteobacteria	0.0396049	224
Per 1/2-dko	T	Tenericutes	0.0370262	224
Per 1/2-dko	T	Verrucomicrobia	0.00768744	224
Per 1/2-dko	T	Actinobacteria	0.0561962	238
Per 1/2-dko	T	Bacteroidetes	0.648032	238
Per 1/2-dko	T	Cyanobacteria	0.0143531	238
Per 1/2-dko	T	Deferribacteres	0	238
Per 1/2-dko	T	Firmicutes	0.20469	238
Per 1/2-dko	T	Proteobacteria	0.0402861	238
Per 1/2-dko	T	Tenericutes	0.0329392	238
Per 1/2-dko	T	Verrucomicrobia	0.00350314	238

## Sheet: Fig 3B and E
Figure3B WT(T) Shannon
Days	Barcode	-14	-7	0	7	11	14	28	42	70	112	154	182	186	210	224	238
	WT(T)1	3.4707	3.19459	3.58436	1.03716	0.420384	2.03912	1.56117	1.79654	1.71236	2.05449	1.3673	3.119	3.50375	3.6832	3.51766	3.65596
	WT(T)2	3.49044	3.32353	3.74334	1.17794	0.633783	1.65543	1.57927	1.74612	1.79695	1.91755	2.1403	3.39149	3.43063	3.48234	3.54648	3.4928
	WT(T)3	3.45682	3.14786	3.19865		0.82587	1.51057	1.67222	1.85147	1.92856	1.83526	2.02562	3.21896	3.36179	3.37219	3.5227	3.45802
	WT(T)4	3.37147	3.76241	3.77909	1.11048	0.582684	1.55557	1.7724	1.77755	1.96993	1.99324	2.09938	3.29799	3.41497	3.5862	3.67579	3.70549
	WT(T)5	3.51624	2.79564	3.15957	0.461261	0.169005	0.31634	1.64946	0.482118	1.03062	1.40207	1.58764	1.95643	2.14901	2.11303	2.37516	2.28362
	WT(T)9	3.33484	3.26768	3.52327		1.64657	2.50977		3.18932	3.12793	3.20144	3.20662		3.42711	3.75845	3.45843	3.57417
	WT(T)10	3.41058	3.02031	3.14378	0.020286	1.92258	2.53822	2.89853	2.97433	3.19575	3.34225	3.06611	3.06266	3.45704	3.6696	3.58225	3.51717
	WT(T)11	3.39411	3.41289	3.49546		1.61066	2.53073	2.92571	3.00007	3.36935	3.08406	3.0969	3.21699	3.57592	3.65761	3.55369	3.53489
	WT(T)12	3.25142	3.10193	3.20748		0.77693	2.62582	2.90618	3.11373	3.39658	3.28025	3.13809	2.98368	3.66451	3.6608	3.50218	3.49202
	WT(T)13	3.5557	3.20015	3.35462	3.56238	3.56559	3.81645	3.43572	2.89404	2.87692	3.13171	3.35189	3.39526	3.32913	3.68645	3.56171	3.03286
	WT(T)22	3.33629	3.54536	3.48343	0	1.95502	1.89369	1.7005	1.8046	1.90405	2.19333	2.13857	3.30864	2.82987	2.05611	2.13521	2.03386
Figure3E Per 1/2-dko(T) Shannon
Days	Barcode	-14	-7	0	7	11	14	28	42	70	112	154	182	186	210	224	238
	Per 1/2-dko(T)1	3.28644	2.93042	3.01941	0.709904	2.12075	2.31017	2.47352	2.88517	2.84455	3.17458	3.39568	3.38924	3.76334	3.74742	3.72718	3.71642
	Per 1/2-dko(T)2	3.38781	2.97716	3.48542	0.716608	2.21479	2.80495	2.38239	2.47991	2.56129	2.99565	3.13763	3.18704	3.85497	3.78185	3.65599	3.84722
	Per 1/2-dko(T)3	3.64366	3.07962	3.52211	0.556398	2.21916	2.28678	2.6749	2.80163	2.83602	3.02642	3.15791	3.38479	3.76073	3.86567	3.92348	3.86213
	Per 1/2-dko(T)4	3.59179	3.20622	2.96837	0.806424	2.37973	3.2211	2.63212	2.79129	2.81858	2.94459	3.23142	3.34026	3.81638	3.80938	3.81657	3.70874
	Per 1/2-dko(T)10	3.3779	3.22922	3.01137	0.526741	1.11474	1.66652	1.69311	2.63814	2.88407	2.92107	3.13261	3.19654	3.08537	3.16326	3.1001	3.12979
	Per 1/2-dko(T)11	3.17229	3.32644	3.46501	0.558117	1.21842	2.18745	1.87859	2.88812	2.70577	3.00175	2.99376	2.96498	2.95543	3.18453	3.01448	3.02932
	Per 1/2-dko(T)12	3.57479	3.40408	3.49924	0.526828	0.886393	2.08062	1.7922	1.9932	2.55676	2.7475	3.17877	3.053	3.03614	3.20839	3.01577	3.03101
	Per 1/2-dko(T)13	3.12107	2.83575	3.46959	0.359397	1.33204	1.55031	1.71243	2.91678	2.85429	2.60696	2.8759	3.09696	3.21834	3.08976	3.16905	3.17741
	Per 1/2-dko(T)17	3.34562	3.04963	3.63545	0.644089	1.27639	2.59012	2.20193	2.57751	2.99096	2.83083	3.39379	3.28203	3.49371	3.71017	3.56978	3.33813
	Per 1/2-dko(T)18	3.06438	2.70689	3.43043	0.469271	1.44902	2.62088	2.20094	2.48426	2.72421	2.76896	3.58188	3.34022	3.42648	3.54702	3.28446	3.34172
	Per 1/2-dko(T)19	3.49249	3.68006	3.75716	0.387148	1.801	2.81254	2.24549	2.52262	2.69963	2.89688	3.33654	3.12665	3.20897	3.15523	3.12785	3.4175
	Per 1/2-dko(T)20	3.33133	3.00241	3.28792	0.393319	1.0858	2.72978	2.22279	2.38545	2.77377	2.79962	3.33798	3.30672	3.47807	3.40636	3.28063	3.16807
	Per 1/2-dko(T)21	3.59108	3.23458	3.26889	0.514086	1.6698	1.77597	1.68491	2.2087	2.57585	2.92014	3.01286	3.32878	3.43646	3.4708	3.49111	3.36237

## Sheet: Fig 3C and F
Figure3C WT(T) Chao1
Days	Barcode	-14	-7	0	7	11	14	28	42	70	112	154	182	186	210	224	238
	WT(T)1	113.867	153	153.429	7	14.5	41	33.5	35.4286	32.625	50.5	20	73	97.2308	120.438	117.647	121.316
	WT(T)2	102.954	127.2	162.938	20.5	9	29	25.5	44	39.5	45.8571	39	83.5	96.3333	118.647	106.5	118.273
	WT(T)3	123.3	123.111	152		12.5	28.25	54.75	62	40.1111	38.6667	41.1429	77.8	107.4	108.714	97.5	115.25
	WT(T)4	106.688	122.053	141.2	4	21	30	51	45.5	40.1111	48.25	52.4286	96.75	95	98.5	117.462	121.769
	WT(T)5	109.688	108.048	122.214	6	6	6	50.1429	12	4	7	15.5	18.5	24	21.3333	23.5	27
	WT(T)9	72.625	77.875	82.2308		28.5	36.75		83.0769	54.8333	60.5	70.8		92.5714	110.154	103	121
	WT(T)10	80.2143	72	89	4.5	21.5	41.75	52	57.1667	59.1429	72.4286	54.6667	62.5	84.5	105.909	114.154	105.2
	WT(T)11	89.6	80.75	94.1667		24.2	34.25	71.2	66	65.4286	60.8571	72.1429	66.5	90.5714	97.6875	117.812	137.429
	WT(T)12	75.5	66.2308	65.5		18	38.6667	64.1667	80.3333	64.875	66.2	68.5	68.1111	123.083	99.1	117.231	109.5
	WT(T)13	99.3333	76.5714	91	82	102	93.75	88.75	85.3333	93	78	96.0526	87.1111	84.5	117.438	116.316	95.375
	WT(T)22	112.111	118.615	112.375	1	39.5	26	27	28.3333	33.1429	38.5	29.6	93.3636	100.3	46.2	54	33.25
Figure3F Per 1/2-dko(T) Chao1
Days	Barcode	-14	-7	0	7	11	14	28	42	70	112	154	182	186	210	224	238
	Per 1/2-dko(T)1	152	131.143	147.5	7	68	52	73.3333	73.8	70.0769	71	88.6667	84.1667	132.077	125.235	115.158	128.714
	Per 1/2-dko(T)2	159.4	122.79	142.4	6	43.1429	58.0714	69	56.25	88.1429	64.5	78.3333	80.75	118.048	129.474	130.75	174.583
	Per 1/2-dko(T)3	153.833	127.3	147.792	6	77	40.6667	66.5833	67.1	87	88.3333	90.6	98.75	136	121	140.312	124.55
	Per 1/2-dko(T)4	139.538	148.2	129.188	8	43.5	146.059	64	60.5833	74.3333	79.2308	92.2	77.5	124.714	129.833	133.056	132.556
	Per 1/2-dko(T)10	118.625	113.118	118.118	5	23.75	28.5	38.1429	62.875	61	65.25	89	82.5	72.1111	84	76.3333	74.7143
	Per 1/2-dko(T)11	130.105	145.5	125.79	5	31.5	36	39.8	56.2	74.1667	64.2727	72.125	69.5	62	71.5	72.6	72.0667
	Per 1/2-dko(T)12	119.043	110.556	138.059	7	17	29.5	40	44.5	65.3333	66.0769	76.2308	82	85.8571	75.4375	58.1538	83
	Per 1/2-dko(T)13	108.235	132.214	134.773	5	29	32	42	56.6667	66.7692	58.875	66.5833	75	82.2	77.1111	68.5714	73
	Per 1/2-dko(T)17	120.667	115.4	154.87	7	28	39	48	59	84.3	61.75	103	73.4286	93.5	137	116.769	84.5
	Per 1/2-dko(T)18	125.556	144.292	164	8	23	37	39	53	71	60.8	102.909	89	90.7143	110.571	106.273	103.083
	Per 1/2-dko(T)19	117.55	175.214	148.143	7	18	40.75	41.1111	62.6667	76.4286	71.6667	107	79	90	67.1111	61.5	86.5
	Per 1/2-dko(T)20	127.474	115.435	137	8	21.5	30.5	32.8571	58.75	71.0667	60	76.4615	75.9286	99.75	99.3636	101.1	81.2727
	Per 1/2-dko(T)21	142.167	133.067	158.053	8	26.75	31	43.5833	40	71.9091	75.125	58.625	82.3333	112.143	92	95.1765	99.75

[truncated: 9 more sheets: Fig 4B and SFig 6, Fig 4C, SFig 1 A-D, SFig 1 E and F, SFig 2, 3 and 4, SFig 5, SFig 7, SFig 8, SFig 9]
